# Supplementary material for: The Apis mellifera Filamentous Virus Genome
Source: Viruses. 2015 Jul 9;7(7):3798–815. doi: 10.3390/v7072798 (PMC4517127; doi:10.3390/v7072798)
Supplement: Supplementary file 1 [file viruses-07-02798-s001.zip]

Archive with 5 entries (5 files):
- FigureS4_alignements_proteins.pdf
- Supp_File2a.jpg
- Supp_file_2b.xls
- FigureS1.pdf
- Table_S3.xlsx
