# Supplementary material for: The Apis mellifera Filamentous Virus Genome
Source: Viruses. 2015 Jul 9;7(7):3798–815. doi: 10.3390/v7072798 (PMC4517127; doi:10.3390/v7072798)
Supplement: Supplementary file 1 [file viruses-07-02798-s001.zip › Supp_file_2b.xls]

## Sheet: 50-220 kmer coverage
#59-bp kmers in the coverage range of 50-220 were identified using the program jellyfish and assembled with CLC Genomics v 7.1 at kmer=59. Best BLASTX matches of the resulting contigs at an e-value threshold of e-10 are shown.
contig	E-value	Bit score	% ID	Best match description
kmer-dump2_contig_1	0	579	0.81	UniRef90_D2TZ31 Type III secretion effector protein SipA n=1 Tax=Arsenophonus nasoniae RepID=D2TZ31_9ENTR
kmer-dump2_contig_2	2e-78	247	0.98	UniRef90_D2U3L3 LysE-type translocator n=1 Tax=Arsenophonus nasoniae RepID=D2U3L3_9ENTR
kmer-dump2_contig_3	0	1326	0.8	UniRef90_I0DPL9 Anaerobic dimethyl sulfoxide reductase subunit A n=7 Tax=Providencia RepID=I0DPL9_PROSM
kmer-dump2_contig_4	0	1821	0.92	UniRef90_D2U4E2 Insecticidal toxin complex protein n=1 Tax=Arsenophonus nasoniae RepID=D2U4E2_9ENTR
kmer-dump2_contig_5	0	1042	0.93	UniRef90_D2TXB7 Chaperone protein HscA n=1 Tax=Arsenophonus nasoniae RepID=D2TXB7_9ENTR
kmer-dump2_contig_6	0	1333	0.88	UniRef90_D2U3H1 Secreted effector protein n=1 Tax=Arsenophonus nasoniae RepID=D2U3H1_9ENTR
kmer-dump2_contig_7	0	1691	0.96	UniRef90_D2TZE1 DNA topoisomerase n=1 Tax=Arsenophonus nasoniae RepID=D2TZE1_9ENTR
kmer-dump2_contig_8	0	1364	0.83	UniRef90_A7FM38 Aconitate hydratase 2 n=116 Tax=Enterobacteriaceae RepID=A7FM38_YERP3
kmer-dump2_contig_9	0	735	0.92	UniRef90_D2TYS3 3-oxoacyl-[acyl-carrier-protein] synthase 2 n=1 Tax=Arsenophonus nasoniae RepID=D2TYS3_9ENTR
kmer-dump2_contig_10	0	1027	0.97	UniRef90_D2TWP6 Probable ubiquinone biosynthesis protein UbiB n=1 Tax=Arsenophonus nasoniae RepID=D2TWP6_9ENTR
kmer-dump2_contig_11	3e-79	261	0.72	UniRef90_D2U1Y7 N-terminal half of LRR-MCF ORF1. Contains LRR and RTX-like regions n=1 Tax=Arsenophonus nasoniae RepID=D2U1Y7_9ENTR
kmer-dump2_contig_12	7e-38	140	0.71	UniRef90_Q8FG53 Toxin YoeB n=604 Tax=Enterobacteriaceae RepID=YOEB_ECOL6
kmer-dump2_contig_13	2e-154	487	0.96	UniRef90_D2TYG8 Flagellar basal-body rod protein FlgG n=1 Tax=Arsenophonus nasoniae RepID=D2TYG8_9ENTR
kmer-dump2_contig_14	0	628	0.94	UniRef90_D2TZB6 Response regulator n=1 Tax=Arsenophonus nasoniae RepID=D2TZB6_9ENTR
kmer-dump2_contig_15	0	524	0.44	UniRef90_D3V781 Heme receptor n=1 Tax=Xenorhabdus bovienii (strain SS-2004) RepID=D3V781_XENBS
kmer-dump2_contig_16	0	1283	0.96	UniRef90_D2TVT9 Tail-specific protease (C-terminal-processing peptidase) n=1 Tax=Arsenophonus nasoniae RepID=D2TVT9_9ENTR
kmer-dump2_contig_17	0	625	0.97	UniRef90_D2U3L2 Hydrolase n=1 Tax=Arsenophonus nasoniae RepID=D2U3L2_9ENTR
kmer-dump2_contig_18	0	1640	0.96	UniRef90_D2U037 Alanine--tRNA ligase n=1 Tax=Arsenophonus nasoniae RepID=D2U037_9ENTR
kmer-dump2_contig_19	0	1130	0.97	UniRef90_D2TWA7 1-deoxy-D-xylulose-5-phosphate synthase n=1 Tax=Arsenophonus nasoniae RepID=D2TWA7_9ENTR
kmer-dump2_contig_20	0	807	0.97	UniRef90_D2TYJ8 Di-/tripeptide transporter n=1 Tax=Arsenophonus nasoniae RepID=D2TYJ8_9ENTR
kmer-dump2_contig_21	0	816	0.59	UniRef90_B6XC53 Putative uncharacterized protein n=1 Tax=Providencia alcalifaciens DSM 30120 RepID=B6XC53_9ENTR
kmer-dump2_contig_22	0	1583	0.98	UniRef90_D2U257 Outer membrane protein assembly factor BamA n=7 Tax=Arsenophonus RepID=D2U257_9ENTR
kmer-dump2_contig_23	0	897	0.97	UniRef90_D2U3T1 Proline-specific permease n=1 Tax=Arsenophonus nasoniae RepID=D2U3T1_9ENTR
kmer-dump2_contig_24	0	1213	0.99	UniRef90_D2U1Q4 Biosynthetic arginine decarboxylase n=1 Tax=Arsenophonus nasoniae RepID=D2U1Q4_9ENTR
kmer-dump2_contig_25	4e-97	308	0.91	UniRef90_D2U0G9 Membrane-associated phosphatase n=1 Tax=Arsenophonus nasoniae RepID=D2U0G9_9ENTR
kmer-dump2_contig_26	0	923	0.84	UniRef90_D2U3D0 Putative uncharacterized protein (Fragment) n=1 Tax=Arsenophonus nasoniae RepID=D2U3D0_9ENTR
kmer-dump2_contig_27	3e-120	390	0.66	UniRef90_D1NYY5 Baseplate assembly protein J n=3 Tax=Providencia RepID=D1NYY5_9ENTR
kmer-dump2_contig_28	3e-97	322	0.61	UniRef90_C4K423 Uncharacterized protein n=1 Tax=Hamiltonella defensa subsp. Acyrthosiphon pisum (strain 5AT) RepID=C4K423_HAMD5
kmer-dump2_contig_29	0	1868	0.97	UniRef90_D2U2A3 RNA polymerase-associated protein RapA n=1 Tax=Arsenophonus nasoniae RepID=D2U2A3_9ENTR
kmer-dump2_contig_30	0	1104	0.89	UniRef90_D2U1Y6 YopM-like LRR containing protein n=1 Tax=Arsenophonus nasoniae RepID=D2U1Y6_9ENTR
kmer-dump2_contig_31	0	1847	0.89	UniRef90_B2PZ60 Putative uncharacterized protein n=2 Tax=Gammaproteobacteria RepID=B2PZ60_PROST
kmer-dump2_contig_32	0	1063	0.96	UniRef90_D2TZ58 Putative cell division protein n=1 Tax=Arsenophonus nasoniae RepID=D2TZ58_9ENTR
kmer-dump2_contig_33	0	1907	0.99	UniRef90_D2TWD7 Multidrug efflux protein n=1 Tax=Arsenophonus nasoniae RepID=D2TWD7_9ENTR
kmer-dump2_contig_34	0	1750	0.83	UniRef90_C7BT45 Putative formate dehydrogenase-O major subunit n=1 Tax=Photorhabdus asymbiotica subsp. asymbiotica (strain ATCC 43949 / 3105-77) RepID=C7BT45_PHOAA
kmer-dump2_contig_35	0	751	0.97	UniRef90_D2TW32 Peptide chain release factor 3 n=1 Tax=Arsenophonus nasoniae RepID=D2TW32_9ENTR
kmer-dump2_contig_36	0	1761	0.94	UniRef90_D2U2C6 Glutamate-ammonia-ligase adenylyltransferase n=1 Tax=Arsenophonus nasoniae RepID=D2U2C6_9ENTR
kmer-dump2_contig_37	0	599	0.75	UniRef90_C9NX79 Secretion system effector n=1 Tax=Vibrio coralliilyticus ATCC BAA-450 RepID=C9NX79_9VIBR
kmer-dump2_contig_38	0	1313	0.95	UniRef90_D2U370 Acetyl-coenzyme A synthetase n=1 Tax=Arsenophonus nasoniae RepID=D2U370_9ENTR
kmer-dump2_contig_39	0	1064	0.98	UniRef90_D2TW43 ABC transporter ATP-binding component n=4 Tax=Enterobacteriaceae RepID=D2TW43_9ENTR
kmer-dump2_contig_40	0	1081	0.95	UniRef90_D2TZM7 Putative uncharacterized protein n=1 Tax=Arsenophonus nasoniae RepID=D2TZM7_9ENTR
kmer-dump2_contig_41	0	1771	0.97	UniRef90_D2TZT2 Putative selenate reductase subunit YgfN n=1 Tax=Arsenophonus nasoniae RepID=D2TZT2_9ENTR
kmer-dump2_contig_42	0	544	0.9	UniRef90_C9Y2V9 Formate dehydrogenase H n=6 Tax=Cronobacter RepID=C9Y2V9_CROTZ
kmer-dump2_contig_43	0	1727	0.95	UniRef90_D2U4I7 Two-component system NarL family capsular synthesis sensor histidine kinase n=1 Tax=Arsenophonus nasoniae RepID=D2U4I7_9ENTR
kmer-dump2_contig_44	0	1108	0.95	UniRef90_D2TZS7 Two-component system NarL family sensor histidine kinase n=1 Tax=Arsenophonus nasoniae RepID=D2TZS7_9ENTR
kmer-dump2_contig_45	0	676	0.96	UniRef90_D2U0F8 Phospho-2-dehydro-3-deoxyheptonate aldolase n=1 Tax=Arsenophonus nasoniae RepID=D2U0F8_9ENTR
kmer-dump2_contig_46	0	1164	0.98	UniRef90_D2U2R6 Putative transcriptional regulator n=1 Tax=Arsenophonus nasoniae RepID=D2U2R6_9ENTR
kmer-dump2_contig_47	0	983	0.99	UniRef90_D2U1T5 Protein translocase subunit SecA n=1 Tax=Arsenophonus nasoniae RepID=D2U1T5_9ENTR
kmer-dump2_contig_48	0	590	0.92	UniRef90_D2U3I4 Insulinase (Peptidase family M16) n=1 Tax=Arsenophonus nasoniae RepID=D2U3I4_9ENTR
kmer-dump2_contig_49	0	1364	0.92	UniRef90_D2U236 Protease II (Oligopeptidase B) n=1 Tax=Arsenophonus nasoniae RepID=D2U236_9ENTR
kmer-dump2_contig_50	0	1071	0.97	UniRef90_D2TX76 DNA repair protein RecN n=1 Tax=Arsenophonus nasoniae RepID=D2TX76_9ENTR
kmer-dump2_contig_51	1e-160	313	0.63	UniRef90_UPI000329B091 UPI000329B091 related cluster n=1 Tax=unknown RepID=UPI000329B091
kmer-dump2_contig_52	2e-172	502	0.97	UniRef90_D2U421 Transketolase n=1 Tax=Arsenophonus nasoniae RepID=D2U421_9ENTR
kmer-dump2_contig_53	0	816	0.69	UniRef90_C4K4M6 Glycerol-3-phosphate dehydrogenase n=1 Tax=Hamiltonella defensa subsp. Acyrthosiphon pisum (strain 5AT) RepID=C4K4M6_HAMD5
kmer-dump2_contig_54	0	1253	0.97	UniRef90_D2TVX3 Threonine--tRNA ligase n=1 Tax=Arsenophonus nasoniae RepID=D2TVX3_9ENTR
kmer-dump2_contig_55	0	1594	0.87	UniRef90_D3V4J4 Pyruvate dehydrogenase E1 component n=1 Tax=Xenorhabdus bovienii (strain SS-2004) RepID=D3V4J4_XENBS
kmer-dump2_contig_56	0	952	0.96	UniRef90_D2TYF0 Flagellar M-ring protein n=1 Tax=Arsenophonus nasoniae RepID=D2TYF0_9ENTR
kmer-dump2_contig_57	0	707	0.93	UniRef90_D2U2K0 Signal recognition particle receptor FtsY n=1 Tax=Arsenophonus nasoniae RepID=D2U2K0_9ENTR
kmer-dump2_contig_58	0	1242	0.96	UniRef90_D2U1G0 TonB-dependent receptor n=1 Tax=Arsenophonus nasoniae RepID=D2U1G0_9ENTR
kmer-dump2_contig_59	0	706	0.9	UniRef90_D2TXR3 Indoleacetate--lysine synthetase (EC 6.3.2.20) (Indoleacetate--lysine ligase) (IAA-lysine synthetase) (N-(Indole-3-acetyl)-L-lysine synthetase) n=1 Tax=Arsenophonus nasoniae RepID=D2TXR3_9ENTR
kmer-dump2_contig_60	0	1769	0.99	UniRef90_D2TWM5 UvrABC system protein A n=1 Tax=Arsenophonus nasoniae RepID=D2TWM5_9ENTR
kmer-dump2_contig_61	0	1238	0.98	UniRef90_D2U210 Polyphosphate kinase n=1 Tax=Arsenophonus nasoniae RepID=D2U210_9ENTR
kmer-dump2_contig_62	0	1126	0.93	UniRef90_D2TYI6 Two-component system chemotaxis family sensor kinase CheA n=1 Tax=Arsenophonus nasoniae RepID=D2TYI6_9ENTR
kmer-dump2_contig_63	5e-157	467	0.99	UniRef90_D2U404 Penicillin-binding protein n=1 Tax=Arsenophonus nasoniae RepID=D2U404_9ENTR
kmer-dump2_contig_64	7e-109	337	0.96	UniRef90_D2TWY8 23S rRNA (guanosine-2'-O-)-methyltransferase RlmB n=1 Tax=Arsenophonus nasoniae RepID=D2TWY8_9ENTR
kmer-dump2_contig_65	5e-169	537	0.95	UniRef90_D2TZG7 MFS-family transporter n=1 Tax=Arsenophonus nasoniae RepID=D2TZG7_9ENTR
kmer-dump2_contig_66	0	1332	0.67	UniRef90_D3VDZ0 Putative phage host specificity protein ( phage tail protein) n=1 Tax=Xenorhabdus nematophila (strain ATCC 19061 / DSM 3370 / LMG 1036 / NCIB 9965 / AN6) RepID=D3VDZ0_XENNA
kmer-dump2_contig_67	0	1281	0.95	UniRef90_D2U3Y2 Fimbrial outer membrane usher protein n=1 Tax=Arsenophonus nasoniae RepID=D2U3Y2_9ENTR
kmer-dump2_contig_68	0	1073	0.91	UniRef90_B6VM10 Gtp-binding protein typa/bipa (Tyrosine phosphorylated protein a) n=11 Tax=Enterobacteriaceae RepID=B6VM10_PHOAA
kmer-dump2_contig_69	0	704	0.94	UniRef90_D2TXR8 Hydrogenase formation protein n=1 Tax=Arsenophonus nasoniae RepID=D2TXR8_9ENTR
kmer-dump2_contig_70	0	2513	0.95	UniRef90_D2TXA0 Phosphoribosylformylglycinamidine synthase n=1 Tax=Arsenophonus nasoniae RepID=D2TXA0_9ENTR
kmer-dump2_contig_71	0	1022	0.66	UniRef90_R4YDE4 Klebsiella pneumoniae subsp. rhinoscleromatis strain SB3432 complete genome n=56 Tax=Enterobacteriaceae RepID=R4YDE4_KLEPN
kmer-dump2_contig_72	0	717	0.95	UniRef90_D2TWE5 DNA polymerase III subunit gamma/tau n=1 Tax=Arsenophonus nasoniae RepID=D2TWE5_9ENTR
kmer-dump2_contig_73	0	1401	0.98	UniRef90_D2U489 Ribonucleoside-diphosphate reductase n=1 Tax=Arsenophonus nasoniae RepID=D2U489_9ENTR
kmer-dump2_contig_74	0	696	0.92	UniRef90_D2U252 Lipid-A-disaccharide synthase n=1 Tax=Arsenophonus nasoniae RepID=D2U252_9ENTR
kmer-dump2_contig_75	0	733	0.98	UniRef90_D2U1Q3 S-adenosylmethionine synthase n=1 Tax=Arsenophonus nasoniae RepID=D2U1Q3_9ENTR
kmer-dump2_contig_76	0	707	0.78	UniRef90_Q7N851 Complete genome; segment 3/17 n=1 Tax=Photorhabdus luminescens subsp. laumondii (strain TT01) RepID=Q7N851_PHOLL
kmer-dump2_contig_77	0	1191	0.98	UniRef90_D2TWW9 ATP-dependent DNA helicase n=1 Tax=Arsenophonus nasoniae RepID=D2TWW9_9ENTR
kmer-dump2_contig_78	0	662	0.91	UniRef90_D2TZW5 Cell invasion protein IpaB n=1 Tax=Arsenophonus nasoniae RepID=D2TZW5_9ENTR
kmer-dump2_contig_79	0	668	0.74	UniRef90_G0E578 Phenylhydantoinase n=4 Tax=Enterobacteriaceae RepID=G0E578_ENTAK
kmer-dump2_contig_80	0	1214	0.85	UniRef90_D2U188 Protein-tyrosine phosphatase n=1 Tax=Arsenophonus nasoniae RepID=D2U188_9ENTR
kmer-dump2_contig_81	0	1211	0.94	UniRef90_B2TYX3 Type III restriction enzyme res subunit n=92 Tax=Enterobacteriaceae RepID=B2TYX3_SHIB3
kmer-dump2_contig_82	2e-87	296	0.93	UniRef90_D2U3I4 Insulinase (Peptidase family M16) n=1 Tax=Arsenophonus nasoniae RepID=D2U3I4_9ENTR
kmer-dump2_contig_83	0	1546	0.94	UniRef90_D2TWJ4 Fimbrial usher protein n=1 Tax=Arsenophonus nasoniae RepID=D2TWJ4_9ENTR
kmer-dump2_contig_84	5e-106	313	0.9	UniRef90_D2U246 Copper homeostasis lipoprotein n=1 Tax=Arsenophonus nasoniae RepID=D2U246_9ENTR
kmer-dump2_contig_85	0	944	0.93	UniRef90_D2U177 Thiol:disulfide interchange protein DsbD n=1 Tax=Arsenophonus nasoniae RepID=D2U177_9ENTR
kmer-dump2_contig_86	0	1046	0.94	UniRef90_D2U0C7 Phosphoglucomutase n=1 Tax=Arsenophonus nasoniae RepID=D2U0C7_9ENTR
kmer-dump2_contig_87	0	828	0.97	UniRef90_D2TYY5 Multidrug resistance protein MdtK n=1 Tax=Arsenophonus nasoniae RepID=D2TYY5_9ENTR
kmer-dump2_contig_88	0	1005	0.99	UniRef90_D2U0E5 Cytochrome D ubiquinol oxidase subunit I n=1 Tax=Arsenophonus nasoniae RepID=D2U0E5_9ENTR
kmer-dump2_contig_89	0	574	0.9	UniRef90_I0DYW5 Phage integrase family site specific recombinase n=1 Tax=Providencia stuartii (strain MRSN 2154) RepID=I0DYW5_PROSM
kmer-dump2_contig_90	0	1118	0.86	UniRef90_I0DXD6 UvrABC system protein B n=9 Tax=Providencia RepID=I0DXD6_PROSM
kmer-dump2_contig_91	0	1563	0.94	UniRef90_D2TZK4 Aminopeptidase N n=1 Tax=Arsenophonus nasoniae RepID=D2TZK4_9ENTR
kmer-dump2_contig_92	0	786	0.93	UniRef90_D2U4D2 FolC bifunctional protein [includes n=1 Tax=Arsenophonus nasoniae RepID=D2U4D2_9ENTR
kmer-dump2_contig_93	0	707	0.59	UniRef90_B6VKX7 Uncharacterized protein n=2 Tax=Photorhabdus RepID=B6VKX7_PHOAA
kmer-dump2_contig_94	0	1204	0.95	UniRef90_D2U4B5 Fatty acid oxidation complex alpha subunit [includes n=1 Tax=Arsenophonus nasoniae RepID=D2U4B5_9ENTR

## Sheet: 250-750X kmer assembly
#59-bp kmers in the coverage range of 250-750 were identified using the program jellyfish and assembled with CLC Genomics v 7.1 at kmer=59. Best BLASTX matches of the resulting contigs at an e-value threshold of e-10 are shown.
contig	eval	bit	id%	description
kmer59_contig_1	9e-90	269	0.9	UniRef90_N4ANM5 Putative transposase n=2 Tax=Escherichia coli RepID=N4ANM5_ECOLX
kmer59_contig_10	7e-12	75.1	0.25	UniRef90_D6X1C8 Kinesin heavy chain n=2 Tax=Tribolium castaneum RepID=D6X1C8_TRICA
kmer59_contig_1003	9e-26	106	0.67	UniRef90_D3UXE9 Replicative DNA helicase (Replication protein gp12) n=1 Tax=Xenorhabdus bovienii (strain SS-2004) RepID=D3UXE9_XENBS
kmer59_contig_1005	7e-22	96.7	0.68	UniRef90_E8PSE0 P-type DNA transfer ATPase VirB11 n=1 Tax=Yersinia pestis Java 9 RepID=E8PSE0_YERPE
kmer59_contig_1006	1e-33	128	0.7	UniRef90_D2TZ15 Putative purine and pyrimidine permease n=1 Tax=Arsenophonus nasoniae RepID=D2TZ15_9ENTR
kmer59_contig_101	2e-68	219	0.81	UniRef90_D2U0Y1 Putative uncharacterized protein n=1 Tax=Arsenophonus nasoniae RepID=D2U0Y1_9ENTR
kmer59_contig_1015	3e-31	112	0.87	UniRef90_R4YBJ1 Klebsiella pneumoniae subsp. rhinoscleromatis strain SB3432 complete genome n=1 Tax=Klebsiella pneumoniae RepID=R4YBJ1_KLEPN
kmer59_contig_1021	7e-44	149	0.76	UniRef90_K1H3V1 Uncharacterized protein n=1 Tax=Proteus mirabilis WGLW6 RepID=K1H3V1_PROMI
kmer59_contig_1024	5e-32	120	0.84	UniRef90_D2U009 Putative uncharacterized protein n=1 Tax=Arsenophonus nasoniae RepID=D2U009_9ENTR
kmer59_contig_1025	1e-36	134	0.84	UniRef90_UPI0003348FF3 plasmid partitioning protein ParA n=1 Tax=Pseudomonas fluorescens A506 RepID=UPI0003348FF3
kmer59_contig_1028	3e-43	154	0.54	UniRef90_E8PSE0 P-type DNA transfer ATPase VirB11 n=1 Tax=Yersinia pestis Java 9 RepID=E8PSE0_YERPE
kmer59_contig_1033	3e-16	81.6	0.55	UniRef90_D8AFS4 Putative uncharacterized protein n=2 Tax=Escherichia coli RepID=D8AFS4_ECOLX
kmer59_contig_1040	1e-23	100	0.57	UniRef90_F4TWT6 Putative uncharacterized protein n=1 Tax=Escherichia coli TA206 RepID=F4TWT6_ECOLX
kmer59_contig_1047	7e-41	143	0.97	UniRef90_D2U003 Conjugal transfer pilus assembly protein TraE n=1 Tax=Arsenophonus nasoniae RepID=D2U003_9ENTR
kmer59_contig_1051	1e-30	114	0.78	UniRef90_L7ZEA8 Colicin/pyocin immunity family protein n=1 Tax=Serratia marcescens WW4 RepID=L7ZEA8_SERMA
kmer59_contig_1057	1e-26	111	0.66	UniRef90_D2TY07 Phage tail tape measure protein n=1 Tax=Arsenophonus nasoniae RepID=D2TY07_9ENTR
kmer59_contig_1058	7e-44	160	0.76	UniRef90_L4LDF0 Uncharacterized protein n=2 Tax=Escherichia coli RepID=L4LDF0_ECOLX
kmer59_contig_1063	6e-31	119	0.87	UniRef90_D3VFS9 Putative Reverse transcriptase n=1 Tax=Xenorhabdus nematophila (strain ATCC 19061 / DSM 3370 / LMG 1036 / NCIB 9965 / AN6) RepID=D3VFS9_XENNA
kmer59_contig_1065	6e-20	89.4	0.61	UniRef90_Q2NQ40 Uncharacterized protein n=2 Tax=Sodalis glossinidius RepID=Q2NQ40_SODGM
kmer59_contig_107	8e-137	395	0.92	UniRef90_H1ZXN9 Resolvase n=155 Tax=Gammaproteobacteria RepID=H1ZXN9_ECOLX
kmer59_contig_1070	6e-17	79.3	0.73	UniRef90_C4K809 ISHde6 transposase orfB n=1 Tax=Hamiltonella defensa subsp. Acyrthosiphon pisum (strain 5AT) RepID=C4K809_HAMD5
kmer59_contig_1073	2e-70	222	0.96	UniRef90_A8G8M8 Transposase Tn3 family protein n=1 Tax=Serratia proteamaculans (strain 568) RepID=A8G8M8_SERP5
kmer59_contig_1075	3e-12	69.3	0.53	UniRef90_E8PSE1 Conjugal transfer protein TraK n=1 Tax=Yersinia pestis Java 9 RepID=E8PSE1_YERPE
kmer59_contig_1076	1e-43	154	0.58	UniRef90_L6TS60 Uncharacterized protein n=1 Tax=Salmonella enterica subsp. enterica serovar Enteritidis str. 648900 1-16 RepID=L6TS60_SALEN
kmer59_contig_1077	1e-26	108	0.93	UniRef90_D2TZP7 Phage integrase n=1 Tax=Arsenophonus nasoniae RepID=D2TZP7_9ENTR
kmer59_contig_1079	5e-28	112	0.66	UniRef90_C4K5Z6 PilO type IV pilus biogenesis outer membrane protein n=1 Tax=Hamiltonella defensa subsp. Acyrthosiphon pisum (strain 5AT) RepID=C4K5Z6_HAMD5
kmer59_contig_108	5e-16	82	0.43	UniRef90_D7HX70 IS4 family transposase n=1 Tax=Pseudomonas savastanoi pv. savastanoi NCPPB 3335 RepID=D7HX70_PSESS
kmer59_contig_1083	2e-56	184	0.72	UniRef90_H5UWG1 Putative uncharacterized protein n=1 Tax=Escherichia hermannii NBRC 105704 RepID=H5UWG1_ESCHE
kmer59_contig_1085	8e-45	155	0.76	UniRef90_C4K6A9 Putative transposase n=1 Tax=Hamiltonella defensa subsp. Acyrthosiphon pisum (strain 5AT) RepID=C4K6A9_HAMD5
kmer59_contig_1090	1e-20	88.6	0.94	UniRef90_D2U003 Conjugal transfer pilus assembly protein TraE n=1 Tax=Arsenophonus nasoniae RepID=D2U003_9ENTR
kmer59_contig_1091	1e-11	66.2	0.43	UniRef90_C6DFP8 Intradiol ring-cleavage dioxygenase n=2 Tax=Pectobacterium carotovorum subsp. carotovorum RepID=C6DFP8_PECCP
kmer59_contig_1099	3e-23	100	0.54	UniRef90_M3YGG1 Uncharacterized protein n=4 Tax=Mustela putorius furo RepID=M3YGG1_MUSPF
kmer59_contig_11	7e-52	170	0.79	UniRef90_K8WPQ5 Uncharacterized protein n=1 Tax=Providencia burhodogranariea DSM 19968 RepID=K8WPQ5_9ENTR
kmer59_contig_1111	9e-16	75.5	0.69	UniRef90_D2U0V6 Conjugative transfer protein PilL n=1 Tax=Arsenophonus nasoniae RepID=D2U0V6_9ENTR
kmer59_contig_1113	1e-27	112	0.67	UniRef90_K8DJN1 Extracellular serine protease n=1 Tax=Cronobacter universalis NCTC 9529 RepID=K8DJN1_9ENTR
kmer59_contig_1114	2e-14	72.8	0.54	UniRef90_I2WB01 TrbL/VirB6 plasmid conjugal transfer protein n=1 Tax=Escherichia coli 9.0111 RepID=I2WB01_ECOLX
kmer59_contig_112	6e-17	81.6	0.49	UniRef90_Q68E75 Putative exported protein n=2 Tax=Aeromonas RepID=Q68E75_AERPU
kmer59_contig_1123	3e-18	86.3	0.61	UniRef90_J2DFG1 Uncharacterized protein n=1 Tax=Klebsiella pneumoniae subsp. pneumoniae DSM 30104 RepID=J2DFG1_KLEPN
kmer59_contig_1124	4e-53	186	0.76	UniRef90_D1NZP3 Replication protein A protein n=1 Tax=Providencia rustigianii DSM 4541 RepID=D1NZP3_9ENTR
kmer59_contig_113	5e-50	169	0.84	UniRef90_D2U4R8 Transposase (Fragment) n=1 Tax=Arsenophonus nasoniae RepID=D2U4R8_9ENTR
kmer59_contig_1135	2e-37	137	0.6	UniRef90_L6TS60 Uncharacterized protein n=1 Tax=Salmonella enterica subsp. enterica serovar Enteritidis str. 648900 1-16 RepID=L6TS60_SALEN
kmer59_contig_1140	8e-36	132	0.55	UniRef90_L9PHA4 Conjugal transfer protein TraL n=1 Tax=Janthinobacterium sp. HH01 RepID=L9PHA4_9BURK
kmer59_contig_1147	8e-22	93.6	0.62	UniRef90_D2U008 3' 5'-cyclic adenosine monophosphate phosphodiesterase CpdA n=1 Tax=Arsenophonus nasoniae RepID=D2U008_9ENTR
kmer59_contig_115	9e-49	175	0.54	UniRef90_UPI00022CAC9D UPI00022CAC9D related cluster n=1 Tax=unknown RepID=UPI00022CAC9D
kmer59_contig_1153	3e-16	78.2	0.55	UniRef90_K8BYQ5 Uncharacterized protein n=1 Tax=Cronobacter malonaticus 681 RepID=K8BYQ5_9ENTR
kmer59_contig_1154	3e-51	166	0.89	UniRef90_E9CQ67 Putative conserved protein (Fragment) n=1 Tax=Serratia symbiotica str. Tucson RepID=E9CQ67_9ENTR
kmer59_contig_1155	1e-31	115	0.83	UniRef90_D2U3S4 Putative uncharacterized protein n=1 Tax=Arsenophonus nasoniae RepID=D2U3S4_9ENTR
kmer59_contig_1156	7e-33	128	0.92	UniRef90_D2U0X5 Putative uncharacterized protein n=1 Tax=Arsenophonus nasoniae RepID=D2U0X5_9ENTR
kmer59_contig_1157	3e-28	107	0.93	UniRef90_M9I169 Uncharacterized protein n=4 Tax=Escherichia coli RepID=M9I169_ECOLX
kmer59_contig_1160	6e-12	68.9	0.42	UniRef90_D8C0H7 TraG/TraD family protein n=2 Tax=Escherichia coli RepID=D8C0H7_ECOLX
kmer59_contig_1164	2e-12	65.9	0.53	UniRef90_I2WFM2 Type IV secretory pathway VirB3-like protein n=2 Tax=Escherichia coli RepID=I2WFM2_ECOLX
kmer59_contig_1168	9e-41	140	0.77	UniRef90_D2U0V7 Conjugative transfer protein PilM n=1 Tax=Arsenophonus nasoniae RepID=D2U0V7_9ENTR
kmer59_contig_1171	4e-21	93.2	0.6	UniRef90_Q6Q6S9 Transposase n=121 Tax=Bacteria RepID=Q6Q6S9_ECOLX
kmer59_contig_1174	2e-24	96.7	0.65	UniRef90_R5NNX7 DNA-binding protein HU n=1 Tax=Eubacterium sp. CAG:603 RepID=R5NNX7_9FIRM
kmer59_contig_1175	5e-14	70.5	0.81	UniRef90_M3IFR0 Pentapeptide repeat-containing protein (Fragment) n=1 Tax=Salmonella enterica subsp. enterica serovar Newport str. Henan_3 RepID=M3IFR0_SALNE
kmer59_contig_118	2e-22	102	0.49	UniRef90_K8WMA5 Outer membrane autotransporter n=1 Tax=Providencia burhodogranariea DSM 19968 RepID=K8WMA5_9ENTR
kmer59_contig_1181	1e-19	87.8	0.75	UniRef90_D2U169 Replication protein A n=1 Tax=Arsenophonus nasoniae RepID=D2U169_9ENTR
kmer59_contig_1207	5e-21	88.2	0.68	UniRef90_N3IWF9 Type-1V conjugative transfer system mating pair stabilization family protein n=2 Tax=Escherichia coli RepID=N3IWF9_ECOLX
kmer59_contig_121	1e-24	102	0.6	UniRef90_M3CKG9 Uncharacterized protein n=1 Tax=Serratia marcescens VGH107 RepID=M3CKG9_SERMA
kmer59_contig_1215	4e-30	113	0.95	UniRef90_D2U0J5 Putative uncharacterized protein (Fragment) n=1 Tax=Arsenophonus nasoniae RepID=D2U0J5_9ENTR
kmer59_contig_1219	5e-36	137	0.92	UniRef90_D2TY07 Phage tail tape measure protein n=1 Tax=Arsenophonus nasoniae RepID=D2TY07_9ENTR
kmer59_contig_123	0	748	0.99	UniRef90_D2TY07 Phage tail tape measure protein n=1 Tax=Arsenophonus nasoniae RepID=D2TY07_9ENTR
kmer59_contig_128	1e-62	198	1	UniRef90_E5E7J0 Thymidylate synthase (Fragment) n=1 Tax=uncultured virus RepID=E5E7J0_9VIRU
kmer59_contig_130	5e-44	155	0.67	UniRef90_L4LEK2 Uncharacterized protein n=2 Tax=Escherichia coli RepID=L4LEK2_ECOLX
kmer59_contig_132	1e-83	265	0.63	UniRef90_A1YBN8 Conjugal transfer protein n=1 Tax=Aeromonas veronii RepID=A1YBN8_9GAMM
kmer59_contig_133	3e-76	242	0.7	UniRef90_D2TVI4 Conjugal transfer protein n=1 Tax=Arsenophonus nasoniae RepID=D2TVI4_9ENTR
kmer59_contig_139	8e-73	235	0.93	UniRef90_I3W3F4 Transposase Tn3 family protein n=1 Tax=Salmonella sp. 14 RepID=I3W3F4_9ENTR
kmer59_contig_140	9e-42	147	0.94	UniRef90_D2U3S8 Phage replication protein n=1 Tax=Arsenophonus nasoniae RepID=D2U3S8_9ENTR
kmer59_contig_146	6e-84	266	0.64	UniRef90_D3UXE9 Replicative DNA helicase (Replication protein gp12) n=1 Tax=Xenorhabdus bovienii (strain SS-2004) RepID=D3UXE9_XENBS
kmer59_contig_147	1e-70	231	0.42	UniRef90_K3STC5 Pilus assembly protein (Fragment) n=2 Tax=Escherichia coli RepID=K3STC5_ECOLX
kmer59_contig_150	2e-51	187	0.6	UniRef90_D2U0X3 DNA topoisomerase n=1 Tax=Arsenophonus nasoniae RepID=D2U0X3_9ENTR
kmer59_contig_151	1e-31	126	0.71	UniRef90_K8VZD2 Colicin E8 n=2 Tax=Providencia rettgeri Dmel1 RepID=K8VZD2_PRORE
kmer59_contig_153	8e-26	117	0.26	UniRef90_B5Z4X8 Repeated sequence found in lipoprotein LPP n=2 Tax=Escherichia coli RepID=B5Z4X8_ECO5E
kmer59_contig_154	1e-16	77.4	0.64	UniRef90_C4K808 ISHde6 transposase orfA n=1 Tax=Hamiltonella defensa subsp. Acyrthosiphon pisum (strain 5AT) RepID=C4K808_HAMD5
kmer59_contig_155	1e-84	268	0.46	UniRef90_Q9EUJ5 Orf30 n=1 Tax=Salmonella enterica subsp. enterica serovar Choleraesuis RepID=Q9EUJ5_SALET
kmer59_contig_156	7e-22	98.2	0.54	UniRef90_UPI000329931F UPI000329931F related cluster n=1 Tax=unknown RepID=UPI000329931F
kmer59_contig_158	4e-34	122	0.85	UniRef90_D2TVH7 Putative uncharacterized protein (Fragment) n=1 Tax=Arsenophonus nasoniae RepID=D2TVH7_9ENTR
kmer59_contig_16	3e-14	73.6	0.52	UniRef90_C4UJ10 Predicted hydrolase or acyltransferase (Alpha/beta hydrolase superfamily) n=1 Tax=Yersinia ruckeri ATCC 29473 RepID=C4UJ10_YERRU
kmer59_contig_160	4e-34	129	0.71	UniRef90_M7Y4T4 Dyp-type peroxidase n=1 Tax=Candidatus Liberibacter americanus PW_SP RepID=M7Y4T4_9RHIZ
kmer59_contig_161	5e-65	208	0.81	UniRef90_D2U2G8 Conserved hypothetical phage protein n=1 Tax=Arsenophonus nasoniae RepID=D2U2G8_9ENTR
kmer59_contig_162	3e-36	133	0.71	UniRef90_Q12NW9 Transposase IS3/IS911 n=2 Tax=Shewanella denitrificans (strain OS217 / ATCC BAA-1090 / DSM 15013) RepID=Q12NW9_SHEDO
kmer59_contig_166	3e-51	173	0.8	UniRef90_K8X089 Uncharacterized protein n=1 Tax=Providencia burhodogranariea DSM 19968 RepID=K8X089_9ENTR
kmer59_contig_170	1e-14	72.4	0.88	UniRef90_D2U0J4 Phage DNA primase/helicase n=1 Tax=Arsenophonus nasoniae RepID=D2U0J4_9ENTR
kmer59_contig_172	1e-33	128	0.42	UniRef90_E8PSD4 Conjugal transfer protein TrbJ putative n=1 Tax=Yersinia pestis Java 9 RepID=E8PSD4_YERPE
kmer59_contig_173	6e-90	280	0.63	UniRef90_D2U1Z5 DNA topoisomerase (Fragment) n=1 Tax=Arsenophonus nasoniae RepID=D2U1Z5_9ENTR
kmer59_contig_18	5e-81	254	0.8	UniRef90_I0DW78 Integrase n=1 Tax=Providencia stuartii (strain MRSN 2154) RepID=I0DW78_PROSM
kmer59_contig_182	5e-35	129	0.66	UniRef90_D2U008 3' 5'-cyclic adenosine monophosphate phosphodiesterase CpdA n=1 Tax=Arsenophonus nasoniae RepID=D2U008_9ENTR
kmer59_contig_189	9e-12	67.4	0.47	UniRef90_D2U0S9 Putative purine and pyrimidine permease n=1 Tax=Arsenophonus nasoniae RepID=D2U0S9_9ENTR
kmer59_contig_192	1e-104	331	0.68	UniRef90_D8AFU2 Type IV secretion/conjugal transfer ATPase VirB4 family n=2 Tax=Escherichia coli RepID=D8AFU2_ECOLX
kmer59_contig_200	3e-92	278	0.92	UniRef90_E9ZF06 Transposase n=1 Tax=Escherichia fergusonii B253 RepID=E9ZF06_ESCFE
kmer59_contig_203	1e-99	322	0.51	UniRef90_D8AFU2 Type IV secretion/conjugal transfer ATPase VirB4 family n=2 Tax=Escherichia coli RepID=D8AFU2_ECOLX
kmer59_contig_207	1e-107	326	0.79	UniRef90_D2U169 Replication protein A n=1 Tax=Arsenophonus nasoniae RepID=D2U169_9ENTR
kmer59_contig_208	1e-75	234	0.91	UniRef90_I3W2J8 ParA protein putative n=1 Tax=Pseudomonas syringae RepID=I3W2J8_PSESX
kmer59_contig_21	2e-46	159	0.69	UniRef90_D2U0C2 Phage tail protein n=1 Tax=Arsenophonus nasoniae RepID=D2U0C2_9ENTR
kmer59_contig_211	6e-33	124	0.62	UniRef90_Q2NRX6 Hypothetical phage protein n=1 Tax=Sodalis glossinidius (strain morsitans) RepID=Q2NRX6_SODGM
kmer59_contig_212	6e-37	136	0.99	UniRef90_D2TY18 Conserved hypothetical phage protein n=1 Tax=Arsenophonus nasoniae RepID=D2TY18_9ENTR
kmer59_contig_215	8e-133	388	0.95	UniRef90_D5CDI0 Elongation factor Tu n=9 Tax=Gammaproteobacteria RepID=D5CDI0_ENTCC
kmer59_contig_216	3e-16	82	0.46	UniRef90_D2U0W1 Conjugative transfer outer membrane protein PilO n=1 Tax=Arsenophonus nasoniae RepID=D2U0W1_9ENTR
kmer59_contig_223	3e-62	198	0.96	UniRef90_I0DUU7 Elongation factor Tu n=12 Tax=Enterobacteriaceae RepID=I0DUU7_PROSM
kmer59_contig_228	2e-29	111	0.69	UniRef90_K1B308 Putative cytotoxic protein n=1 Tax=Yersinia enterocolitica subsp. enterocolitica WA-314 RepID=K1B308_YEREN
kmer59_contig_235	3e-84	270	0.92	UniRef90_D2TZY7 Conjugal transfer protein TraD n=1 Tax=Arsenophonus nasoniae RepID=D2TZY7_9ENTR
kmer59_contig_238	1e-23	103	0.44	UniRef90_J2DFG1 Uncharacterized protein n=1 Tax=Klebsiella pneumoniae subsp. pneumoniae DSM 30104 RepID=J2DFG1_KLEPN
kmer59_contig_239	7e-46	166	0.67	UniRef90_I3VZI7 ATPase provides energy for both assembly of type IV secretion complex and secretion of T-DNA complex (VirB4) n=4 Tax=Salmonella RepID=I3VZI7_9ENTR
kmer59_contig_242	7e-12	75.5	0.39	UniRef90_UPI0002651E1F UPI0002651E1F related cluster n=1 Tax=unknown RepID=UPI0002651E1F
kmer59_contig_243	1e-49	169	0.72	UniRef90_A8AH86 Uncharacterized protein n=1 Tax=Citrobacter koseri (strain ATCC BAA-895 / CDC 4225-83 / SGSC4696) RepID=A8AH86_CITK8
kmer59_contig_246	3e-45	157	0.86	UniRef90_D8AFT4 P-type DNA transfer ATPase VirB11 n=2 Tax=Escherichia coli RepID=D8AFT4_ECOLX
kmer59_contig_250	1e-73	232	0.95	UniRef90_D2TVH9 Conjugal transfer protein (Fragment) n=1 Tax=Arsenophonus nasoniae RepID=D2TVH9_9ENTR
kmer59_contig_254	8e-11	63.9	0.43	UniRef90_E2BZX8 Putative uncharacterized protein (Fragment) n=1 Tax=Harpegnathos saltator RepID=E2BZX8_HARSA
kmer59_contig_255	5e-35	132	0.87	UniRef90_D1NZS0 Putative uncharacterized protein n=1 Tax=Providencia rustigianii DSM 4541 RepID=D1NZS0_9ENTR
kmer59_contig_256	0	743	0.79	UniRef90_C4K5Z8 PilQ type IV pilus biogenesis protein ATPase n=2 Tax=Enterobacteriaceae RepID=C4K5Z8_HAMD5
kmer59_contig_257	4e-69	221	0.83	UniRef90_D2TVI4 Conjugal transfer protein n=1 Tax=Arsenophonus nasoniae RepID=D2TVI4_9ENTR
kmer59_contig_258	1e-20	89.7	0.75	UniRef90_B0ZE06 Plasmid partitioning protein ParF n=20 Tax=Enterobacteriaceae RepID=B0ZE06_ECOLX
kmer59_contig_259	2e-54	191	0.62	UniRef90_Q6TFR5 VirB4 n=1 Tax=Erwinia amylovora RepID=Q6TFR5_ERWAM
kmer59_contig_261	8e-34	120	0.81	UniRef90_E9Z080 Plasmid maintenance system killer protein n=2 Tax=Escherichia coli RepID=E9Z080_ECOLX
kmer59_contig_263	9e-38	142	0.99	UniRef90_D2TZZ8 Conjugal transfer ATP-binding protein TraC n=1 Tax=Arsenophonus nasoniae RepID=D2TZZ8_9ENTR
kmer59_contig_265	3e-15	79.3	0.35	UniRef90_A4L229 Per os infectivity factor 2 n=1 Tax=Gryllus bimaculatus nudivirus RepID=A4L229_9VIRU
kmer59_contig_272	7e-73	252	0.4	UniRef90_M2VQ87 Nuclease-like protein protein kinase family protein (Fragment) n=1 Tax=Pseudomonas stutzeri NF13 RepID=M2VQ87_PSEST
kmer59_contig_275	2e-17	86.7	0.52	UniRef90_I7GC31 Bv80 (Fragment) n=2 Tax=Babesia bovis RepID=I7GC31_BABBO
kmer59_contig_276	1e-41	145	0.79	UniRef90_D8K9B5 Resolvase domain protein n=1 Tax=Nitrosococcus watsoni (strain C-113) RepID=D8K9B5_NITWC
kmer59_contig_282	6e-68	219	0.72	UniRef90_E8XZQ2 Plasmid partitioning protein n=3 Tax=Rahnella RepID=E8XZQ2_RAHSY
kmer59_contig_283	8e-16	75.9	0.59	UniRef90_E9CQH0 Putative type IV pilus biogenesis protein PilP (Fragment) n=1 Tax=Serratia symbiotica str. Tucson RepID=E9CQH0_9ENTR
kmer59_contig_285	6e-130	380	0.81	UniRef90_D2TVI1 Conjugal transfer protein n=1 Tax=Arsenophonus nasoniae RepID=D2TVI1_9ENTR
kmer59_contig_288	9e-151	437	0.88	UniRef90_Q0HVU9 Integrase catalytic region n=1 Tax=Shewanella sp. (strain MR-7) RepID=Q0HVU9_SHESR
kmer59_contig_293	8e-36	137	0.6	UniRef90_D6WNM5 Putative uncharacterized protein n=1 Tax=Tribolium castaneum RepID=D6WNM5_TRICA
kmer59_contig_294	1e-40	140	0.99	UniRef90_D2U0Y0 Putative uncharacterized protein n=1 Tax=Arsenophonus nasoniae RepID=D2U0Y0_9ENTR
kmer59_contig_297	8e-16	77.4	0.8	UniRef90_K8WPQ5 Uncharacterized protein n=1 Tax=Providencia burhodogranariea DSM 19968 RepID=K8WPQ5_9ENTR
kmer59_contig_301	4e-24	101	0.88	UniRef90_D2U164 NADPH-dependent 7-cyano-7-deazaguanine reductase n=1 Tax=Arsenophonus nasoniae RepID=D2U164_9ENTR
kmer59_contig_308	2e-14	73.6	0.45	UniRef90_F5SBV9 Chitin-binding protein/carbohydrate-binding protein n=1 Tax=Desmospora sp. 8437 RepID=F5SBV9_9BACL
kmer59_contig_311	4e-26	109	0.52	UniRef90_M2VNQ8 Uncharacterized protein n=2 Tax=Pseudomonas RepID=M2VNQ8_PSEST
kmer59_contig_312	3e-16	81.6	0.69	UniRef90_E0WU90 Conjugative transfer protein n=1 Tax=Candidatus Regiella insecticola LSR1 RepID=E0WU90_9ENTR
kmer59_contig_314	1e-21	94.7	0.5	UniRef90_D3V2V1 Uncharacterized protein n=1 Tax=Xenorhabdus bovienii (strain SS-2004) RepID=D3V2V1_XENBS
kmer59_contig_318	3e-46	157	0.96	UniRef90_D2U002 Conjugal transfer protein TraK n=1 Tax=Arsenophonus nasoniae RepID=D2U002_9ENTR
kmer59_contig_32	1e-42	155	0.75	UniRef90_B2VAV5 TraK protein n=1 Tax=Erwinia tasmaniensis (strain DSM 17950 / Et1/99) RepID=B2VAV5_ERWT9
kmer59_contig_320	3e-78	250	0.74	UniRef90_G2SDG0 Transposase n=3 Tax=Enterobacteriaceae RepID=G2SDG0_ENTAL
kmer59_contig_323	2e-82	254	0.95	UniRef90_I3W3F3 Transposase truncated n=1 Tax=Salmonella sp. 14 RepID=I3W3F3_9ENTR
kmer59_contig_330	4e-54	183	0.77	UniRef90_D2TYK3 Putative uncharacterized protein n=1 Tax=Arsenophonus nasoniae RepID=D2TYK3_9ENTR
kmer59_contig_332	1e-57	184	0.94	UniRef90_D2U140 Lysozyme (Fragment) n=1 Tax=Arsenophonus nasoniae RepID=D2U140_9ENTR
kmer59_contig_341	1e-54	177	0.91	UniRef90_D3VD00 Putative RNA-directed DNA polymerase n=1 Tax=Xenorhabdus nematophila (strain ATCC 19061 / DSM 3370 / LMG 1036 / NCIB 9965 / AN6) RepID=D3VD00_XENNA
kmer59_contig_345	9e-11	70.1	0.22	UniRef90_A2DGN0 Viral A-type inclusion protein putative n=1 Tax=Trichomonas vaginalis RepID=A2DGN0_TRIVA
kmer59_contig_349	8e-27	109	0.62	UniRef90_B7UF61 Plasmid partition protein ParF n=1 Tax=Yersinia pseudotuberculosis RepID=B7UF61_YERPU
kmer59_contig_35	2e-114	338	0.91	UniRef90_K8WM36 Uncharacterized protein n=1 Tax=Providencia sneebia DSM 19967 RepID=K8WM36_9ENTR
kmer59_contig_355	1e-86	268	0.67	UniRef90_L4LE97 P-type DNA transfer protein VirB5 n=2 Tax=Escherichia coli RepID=L4LE97_ECOLX
kmer59_contig_361	6e-19	91.7	0.31	UniRef90_J1G1L7 Uncharacterized protein n=2 Tax=Citrobacter RepID=J1G1L7_9ENTR
kmer59_contig_364	1e-22	97.4	0.51	UniRef90_L4LDF4 Uncharacterized protein n=2 Tax=Escherichia coli RepID=L4LDF4_ECOLX
kmer59_contig_37	8e-64	202	0.84	UniRef90_I0DRH9 Uncharacterized protein n=2 Tax=Providencia stuartii RepID=I0DRH9_PROSM
kmer59_contig_370	5e-76	242	0.76	UniRef90_L3ANH4 Uncharacterized protein n=3 Tax=Escherichia coli RepID=L3ANH4_ECOLX
kmer59_contig_372	7e-62	202	0.76	UniRef90_D2U1B5 Phage transcriptional regulator n=1 Tax=Arsenophonus nasoniae RepID=D2U1B5_9ENTR
kmer59_contig_38	1e-92	289	0.9	UniRef90_E9CLX8 Putative DNA topoisomerase (Fragment) n=1 Tax=Serratia symbiotica str. Tucson RepID=E9CLX8_9ENTR
kmer59_contig_384	5e-35	128	0.66	UniRef90_E6QH46 Plasmid stability-like protein n=3 Tax=root RepID=E6QH46_9ZZZZ
kmer59_contig_387	3e-73	227	0.96	UniRef90_D2U009 Putative uncharacterized protein n=1 Tax=Arsenophonus nasoniae RepID=D2U009_9ENTR
kmer59_contig_388	5e-40	142	0.72	UniRef90_D8C8B0 BRO family protein n=10 Tax=Escherichia coli RepID=D8C8B0_ECOLX
kmer59_contig_389	9e-35	125	0.92	UniRef90_D2TZZ3 Conjugal transfer pilus assembly protein TrbC (Fragment) n=1 Tax=Arsenophonus nasoniae RepID=D2TZZ3_9ENTR
kmer59_contig_391	2e-58	195	0.73	UniRef90_C4K5P2 PilR type IV pilus biosynthesis protein n=1 Tax=Hamiltonella defensa subsp. Acyrthosiphon pisum (strain 5AT) RepID=C4K5P2_HAMD5
kmer59_contig_393	6e-26	107	0.76	UniRef90_M2VPV8 Superfamily I DNA/RNA helicase n=1 Tax=Pseudomonas stutzeri NF13 RepID=M2VPV8_PSEST
kmer59_contig_401	7e-14	71.6	0.62	UniRef90_G2H2D4 Transposase n=2 Tax=Candidatus Regiella insecticola R5.15 RepID=G2H2D4_9ENTR
kmer59_contig_402	7e-41	143	0.89	UniRef90_D2U0U6 Putative uncharacterized protein n=1 Tax=Arsenophonus nasoniae RepID=D2U0U6_9ENTR
kmer59_contig_404	6e-39	143	0.73	UniRef90_D2U0S9 Putative purine and pyrimidine permease n=1 Tax=Arsenophonus nasoniae RepID=D2U0S9_9ENTR
kmer59_contig_415	6e-14	75.5	0.37	UniRef90_J2DFG1 Uncharacterized protein n=1 Tax=Klebsiella pneumoniae subsp. pneumoniae DSM 30104 RepID=J2DFG1_KLEPN
kmer59_contig_419	3e-57	203	0.47	UniRef90_K8WMA5 Outer membrane autotransporter n=1 Tax=Providencia burhodogranariea DSM 19968 RepID=K8WMA5_9ENTR
kmer59_contig_42	5e-47	162	0.77	UniRef90_D2U169 Replication protein A n=1 Tax=Arsenophonus nasoniae RepID=D2U169_9ENTR
kmer59_contig_426	2e-25	114	0.36	UniRef90_B3MMV5 GF15126 n=1 Tax=Drosophila ananassae RepID=B3MMV5_DROAN
kmer59_contig_427	4e-14	70.5	0.67	UniRef90_D2U425 Putative resolvase n=1 Tax=Arsenophonus nasoniae RepID=D2U425_9ENTR
kmer59_contig_439	8e-39	146	0.61	UniRef90_UPI00032990D5 UPI00032990D5 related cluster n=1 Tax=unknown RepID=UPI00032990D5
kmer59_contig_442	2e-128	376	0.93	UniRef90_D2U3S8 Phage replication protein n=1 Tax=Arsenophonus nasoniae RepID=D2U3S8_9ENTR
kmer59_contig_445	7e-43	150	0.59	UniRef90_UPI000329931F UPI000329931F related cluster n=1 Tax=unknown RepID=UPI000329931F
kmer59_contig_45	4e-45	150	0.95	UniRef90_D2TVI0 Conjugal transfer protein (Fragment) n=1 Tax=Arsenophonus nasoniae RepID=D2TVI0_9ENTR
kmer59_contig_453	2e-51	182	0.61	UniRef90_N1NP64 E14 prophage inversion of adjacent DNA (Modular protein) n=1 Tax=Xenorhabdus nematophila F1 RepID=N1NP64_XENNE
kmer59_contig_454	1e-11	67	0.37	UniRef90_G6DIC0 Cysteine-rich/pacifastin venom protein 2 n=1 Tax=Danaus plexippus RepID=G6DIC0_DANPL
kmer59_contig_456	4e-11	65.9	0.75	UniRef90_L4LDJ8 Uncharacterized protein n=2 Tax=Escherichia coli RepID=L4LDJ8_ECOLX
kmer59_contig_458	1e-113	360	0.93	UniRef90_D2U0X5 Putative uncharacterized protein n=1 Tax=Arsenophonus nasoniae RepID=D2U0X5_9ENTR
kmer59_contig_459	2e-35	132	0.8	UniRef90_D7YRA0 Integrase core domain protein n=1 Tax=Escherichia coli MS 182-1 RepID=D7YRA0_ECOLX
kmer59_contig_464	7e-41	143	0.89	UniRef90_D2TZZ5 Conjugal transfer pilus assembly protein TraW n=1 Tax=Arsenophonus nasoniae RepID=D2TZZ5_9ENTR
kmer59_contig_467	6e-14	74.3	0.74	UniRef90_K9SP66 Resolvase domain protein n=1 Tax=Pseudanabaena sp. PCC 7367 RepID=K9SP66_9CYAN
kmer59_contig_477	5e-84	256	1	UniRef90_E5E7I9 Ribonucleotide reductase small subunit (Fragment) n=1 Tax=uncultured virus RepID=E5E7I9_9VIRU
kmer59_contig_482	2e-22	100	0.74	UniRef90_D0Z4U5 Transposase n=2 Tax=Gammaproteobacteria RepID=D0Z4U5_LISDA
kmer59_contig_485	2e-56	181	0.84	UniRef90_G2GYH9 Replication initiator protein n=1 Tax=Candidatus Regiella insecticola R5.15 RepID=G2GYH9_9ENTR
kmer59_contig_486	3e-24	105	0.47	UniRef90_L7FWZ5 Uncharacterized protein n=2 Tax=Pseudomonas syringae RepID=L7FWZ5_PSESX
kmer59_contig_487	2e-35	135	0.97	UniRef90_D2U0X5 Putative uncharacterized protein n=1 Tax=Arsenophonus nasoniae RepID=D2U0X5_9ENTR
kmer59_contig_49	1e-15	77.8	0.77	UniRef90_D2U452 Conserved hypothetical phage protein n=1 Tax=Arsenophonus nasoniae RepID=D2U452_9ENTR
kmer59_contig_491	3e-12	54.7	0.46	UniRef90_L6TS60 Uncharacterized protein n=1 Tax=Salmonella enterica subsp. enterica serovar Enteritidis str. 648900 1-16 RepID=L6TS60_SALEN
kmer59_contig_492	2e-20	95.9	0.35	UniRef90_C4SAT9 Predicted hydrolase or acyltransferase (Alpha/beta hydrolase superfamily) n=1 Tax=Yersinia mollaretii ATCC 43969 RepID=C4SAT9_YERMO
kmer59_contig_493	6e-170	481	0.91	UniRef90_M8K2M9 Tn3 transposase DDE domain protein n=6 Tax=Enterobacteriaceae RepID=M8K2M9_ECOLX
kmer59_contig_50	1e-108	320	0.99	UniRef90_D2U0J9 Predicted transcriptional regulator n=1 Tax=Arsenophonus nasoniae RepID=D2U0J9_9ENTR
kmer59_contig_503	8e-44	152	1	UniRef90_D2TZZ4 Conjugal transfer pilus assembly protein TraU n=1 Tax=Arsenophonus nasoniae RepID=D2TZZ4_9ENTR
kmer59_contig_506	5e-33	121	0.81	UniRef90_D2U005 Conjugal transfer pilus assembly protein TraA n=1 Tax=Arsenophonus nasoniae RepID=D2U005_9ENTR
kmer59_contig_507	9e-35	131	0.9	UniRef90_D2U0U7 Conjugal transfer protein TraG n=1 Tax=Arsenophonus nasoniae RepID=D2U0U7_9ENTR
kmer59_contig_508	2e-43	160	0.58	UniRef90_D2U0W1 Conjugative transfer outer membrane protein PilO n=1 Tax=Arsenophonus nasoniae RepID=D2U0W1_9ENTR
kmer59_contig_513	2e-75	239	0.89	UniRef90_L4J091 Uncharacterized protein n=2 Tax=Enterobacteriaceae RepID=L4J091_ECOLX
kmer59_contig_514	8e-13	71.6	0.57	UniRef90_H3ML34 Excinuclease cho n=2 Tax=Enterobacteriaceae RepID=H3ML34_KLEOX
kmer59_contig_516	7e-48	165	0.84	UniRef90_D2U0J5 Putative uncharacterized protein (Fragment) n=1 Tax=Arsenophonus nasoniae RepID=D2U0J5_9ENTR
kmer59_contig_517	3e-22	98.2	0.97	UniRef90_D2TY07 Phage tail tape measure protein n=1 Tax=Arsenophonus nasoniae RepID=D2TY07_9ENTR
kmer59_contig_52	3e-39	145	0.84	UniRef90_D8C0H7 TraG/TraD family protein n=2 Tax=Escherichia coli RepID=D8C0H7_ECOLX
kmer59_contig_520	4e-14	70.9	0.6	UniRef90_G8GYE4 Histone-like nucleoid-structuring protein n=46 Tax=Enterobacteriaceae RepID=G8GYE4_ECOLX
kmer59_contig_527	2e-49	174	0.98	UniRef90_I9WCR0 Transposase n=1 Tax=Salmonella enterica subsp. enterica serovar Newport str. CVM 4176 RepID=I9WCR0_SALNE
kmer59_contig_531	5e-20	92	0.71	UniRef90_D8WUT9 Carocin D n=2 Tax=Pectobacterium carotovorum subsp. carotovorum RepID=D8WUT9_PECCC
kmer59_contig_538	1e-36	142	0.52	UniRef90_M2VQ87 Nuclease-like protein protein kinase family protein (Fragment) n=1 Tax=Pseudomonas stutzeri NF13 RepID=M2VQ87_PSEST
kmer59_contig_540	4e-42	153	0.92	UniRef90_D2U0X3 DNA topoisomerase n=1 Tax=Arsenophonus nasoniae RepID=D2U0X3_9ENTR
kmer59_contig_544	3e-28	108	0.75	UniRef90_Q0T994 Probable transposase protein n=2 Tax=Escherichia coli RepID=Q0T994_ECOL5
kmer59_contig_547	3e-31	118	0.8	UniRef90_G4KJD4 Integrase n=4 Tax=Yersinia enterocolitica subsp. palearctica RepID=G4KJD4_YEREN
kmer59_contig_548	7e-160	468	0.84	UniRef90_C4K5Z5 PilN type IV pilus biogenesis outer membrane protein n=2 Tax=Enterobacteriaceae RepID=C4K5Z5_HAMD5
kmer59_contig_549	3e-37	141	0.58	UniRef90_D7ZHS0 Conserved domain protein n=2 Tax=Escherichia coli RepID=D7ZHS0_ECOLX
kmer59_contig_55	3e-106	324	0.88	UniRef90_G2H052 Transposase n=1 Tax=Candidatus Regiella insecticola R5.15 RepID=G2H052_9ENTR
kmer59_contig_552	4e-27	108	0.86	UniRef90_D2U003 Conjugal transfer pilus assembly protein TraE n=1 Tax=Arsenophonus nasoniae RepID=D2U003_9ENTR
kmer59_contig_562	1e-63	213	0.56	UniRef90_E8PSD8 Conjugal transfer outer membrane protein TraH n=1 Tax=Yersinia pestis Java 9 RepID=E8PSD8_YERPE
kmer59_contig_567	1e-29	111	0.74	UniRef90_D2TX57 Conjugal transfer fertility inhibition protein FinO n=1 Tax=Arsenophonus nasoniae RepID=D2TX57_9ENTR
kmer59_contig_57	0	580	0.89	UniRef90_D2U0U7 Conjugal transfer protein TraG n=1 Tax=Arsenophonus nasoniae RepID=D2U0U7_9ENTR
kmer59_contig_574	2e-83	263	0.96	UniRef90_D2U0U7 Conjugal transfer protein TraG n=1 Tax=Arsenophonus nasoniae RepID=D2U0U7_9ENTR
kmer59_contig_575	3e-23	98.6	0.67	UniRef90_D2U169 Replication protein A n=1 Tax=Arsenophonus nasoniae RepID=D2U169_9ENTR
kmer59_contig_577	2e-29	111	0.64	UniRef90_L3AQK1 Uncharacterized protein n=3 Tax=Escherichia coli RepID=L3AQK1_ECOLX
kmer59_contig_579	2e-29	118	0.79	UniRef90_B2VB03 TraE protein n=1 Tax=Erwinia tasmaniensis (strain DSM 17950 / Et1/99) RepID=B2VB03_ERWT9
kmer59_contig_582	4e-47	158	0.9	UniRef90_C2LML9 Recombinase n=1 Tax=Proteus mirabilis ATCC 29906 RepID=C2LML9_PROMI
kmer59_contig_585	2e-43	152	1	UniRef90_D2U0J8 Putative uncharacterized protein n=1 Tax=Arsenophonus nasoniae RepID=D2U0J8_9ENTR
kmer59_contig_588	9e-15	74.7	0.9	UniRef90_D2U0I7 Phage tailspike protein (Fragment) n=4 Tax=Arsenophonus nasoniae RepID=D2U0I7_9ENTR
kmer59_contig_591	2e-39	139	0.68	UniRef90_L0ARZ0 PilX1 n=1 Tax=Klebsiella pneumoniae RepID=L0ARZ0_KLEPN
kmer59_contig_595	3e-63	200	1	UniRef90_D2U0J8 Putative uncharacterized protein n=1 Tax=Arsenophonus nasoniae RepID=D2U0J8_9ENTR
kmer59_contig_597	4e-69	220	1	UniRef90_K4EPX8 BroN (Fragment) n=1 Tax=Apis mellifera filamentous virus RepID=K4EPX8_9VIRU
kmer59_contig_598	2e-31	81.6	0.75	UniRef90_B5RKJ2 Transposase IS6 family n=1 Tax=Klebsiella pneumoniae (strain 342) RepID=B5RKJ2_KLEP3
kmer59_contig_600	2e-23	95.9	0.88	UniRef90_D2U0A7 Conjugal transfer fertility inhibition protein FinO n=1 Tax=Arsenophonus nasoniae RepID=D2U0A7_9ENTR
kmer59_contig_602	7e-72	226	0.68	UniRef90_D2U0S8 LuxR family transcriptional regulatory protein n=1 Tax=Arsenophonus nasoniae RepID=D2U0S8_9ENTR
kmer59_contig_605	9e-46	161	0.91	UniRef90_D2TXY8 Phage tail protein (Fragment) n=1 Tax=Arsenophonus nasoniae RepID=D2TXY8_9ENTR
kmer59_contig_610	4e-51	173	0.63	UniRef90_M3APH2 Micrococcal nuclease-like protein n=1 Tax=Serratia marcescens VGH107 RepID=M3APH2_SERMA
kmer59_contig_613	3e-74	243	0.57	UniRef90_D2TXX2 Metalloprotease n=1 Tax=Arsenophonus nasoniae RepID=D2TXX2_9ENTR
kmer59_contig_616	8e-41	149	0.61	UniRef90_D2U1X5 Serine protease n=1 Tax=Arsenophonus nasoniae RepID=D2U1X5_9ENTR
kmer59_contig_632	6e-45	163	0.93	UniRef90_D2U0X5 Putative uncharacterized protein n=1 Tax=Arsenophonus nasoniae RepID=D2U0X5_9ENTR
kmer59_contig_637	3e-52	182	1	UniRef90_D2TZZ8 Conjugal transfer ATP-binding protein TraC n=1 Tax=Arsenophonus nasoniae RepID=D2TZZ8_9ENTR
kmer59_contig_647	9e-24	101	0.61	UniRef90_D2U0W1 Conjugative transfer outer membrane protein PilO n=1 Tax=Arsenophonus nasoniae RepID=D2U0W1_9ENTR
kmer59_contig_648	3e-71	225	0.97	UniRef90_I3W3F3 Transposase truncated n=1 Tax=Salmonella sp. 14 RepID=I3W3F3_9ENTR
kmer59_contig_650	6e-68	229	0.72	UniRef90_E8PSE7 DNA topoisomerase 3 n=1 Tax=Yersinia pestis Java 9 RepID=E8PSE7_YERPE
kmer59_contig_653	3e-110	348	0.67	UniRef90_L4LDF0 Uncharacterized protein n=2 Tax=Escherichia coli RepID=L4LDF0_ECOLX
kmer59_contig_656	4e-32	122	0.75	UniRef90_UPI0002B91620 hypothetical protein TW14425_RS06280 n=1 Tax=Escherichia coli TW14425 RepID=UPI0002B91620
kmer59_contig_659	3e-13	73.2	0.65	UniRef90_M2VPV8 Superfamily I DNA/RNA helicase n=1 Tax=Pseudomonas stutzeri NF13 RepID=M2VPV8_PSEST
kmer59_contig_660	2e-21	96.7	0.41	UniRef90_M2VNQ8 Uncharacterized protein n=2 Tax=Pseudomonas RepID=M2VNQ8_PSEST
kmer59_contig_662	7e-27	106	0.43	UniRef90_I3VZJ1 Uncharacterized protein n=3 Tax=Salmonella RepID=I3VZJ1_9ENTR
kmer59_contig_663	8e-24	96.3	0.6	UniRef90_D8MBZ2 Putative uncharacterized protein n=1 Tax=Photorhabdus asymbiotica RepID=D8MBZ2_9ENTR
kmer59_contig_665	2e-37	134	0.94	UniRef90_D2U0X1 Putative uncharacterized protein n=1 Tax=Arsenophonus nasoniae RepID=D2U0X1_9ENTR
kmer59_contig_685	4e-14	72	0.46	UniRef90_F4TWT5 Putative uncharacterized protein n=1 Tax=Escherichia coli TA206 RepID=F4TWT5_ECOLX
kmer59_contig_688	4e-35	130	0.83	UniRef90_D2U169 Replication protein A n=1 Tax=Arsenophonus nasoniae RepID=D2U169_9ENTR
kmer59_contig_693	4e-11	63.5	0.48	UniRef90_L6TU21 Conjugal transfer prepropilin n=1 Tax=Salmonella enterica subsp. enterica serovar Enteritidis str. 648901 1-17 RepID=L6TU21_SALEN
kmer59_contig_696	1e-36	142	0.47	UniRef90_B8ACI1 Putative uncharacterized protein n=1 Tax=Oryza sativa subsp. indica RepID=B8ACI1_ORYSI
kmer59_contig_7	3e-98	293	0.89	UniRef90_D2U0J6 Relaxase (Fragment) n=1 Tax=Arsenophonus nasoniae RepID=D2U0J6_9ENTR
kmer59_contig_705	3e-80	249	0.7	UniRef90_L4LDF4 Uncharacterized protein n=2 Tax=Escherichia coli RepID=L4LDF4_ECOLX
kmer59_contig_706	4e-19	85.5	0.59	UniRef90_E9CQ81 Putative DNA topoisomerase (Fragment) n=1 Tax=Serratia symbiotica str. Tucson RepID=E9CQ81_9ENTR
kmer59_contig_71	5e-16	83.6	0.34	UniRef90_E2BK56 Putative uncharacterized protein n=1 Tax=Harpegnathos saltator RepID=E2BK56_HARSA
kmer59_contig_711	9e-33	118	0.84	UniRef90_E9CQY8 Putative transposase IS630 family (Fragment) n=1 Tax=Serratia symbiotica str. Tucson RepID=E9CQY8_9ENTR
kmer59_contig_714	1e-42	148	0.91	UniRef90_D2U001 Conjugal transfer pilus assembly protein TraB (Fragment) n=1 Tax=Arsenophonus nasoniae RepID=D2U001_9ENTR
kmer59_contig_719	3e-18	83.2	0.49	UniRef90_C7BHB8 Dna-binding protein h-ns (Histone-like protein hlp-ii) (Protein h1 (Protein b1)) n=1 Tax=Photorhabdus asymbiotica subsp. asymbiotica (strain ATCC 43949 / 3105-77) RepID=C7BHB8_PHOAA
kmer59_contig_727	9e-22	97.4	0.6	UniRef90_E8PSE1 Conjugal transfer protein TraK n=1 Tax=Yersinia pestis Java 9 RepID=E8PSE1_YERPE
kmer59_contig_728	9e-21	90.9	0.86	UniRef90_J0GAZ2 Transposase n=2 Tax=Enterobacteriaceae RepID=J0GAZ2_SALNE
kmer59_contig_730	1e-52	197	0.48	UniRef90_E3G7K8 YadA domain-containing protein n=1 Tax=Enterobacter cloacae (strain SCF1) RepID=E3G7K8_ENTCS
kmer59_contig_733	2e-32	124	0.56	UniRef90_D0J8U9 Thymidylate synthase n=2 Tax=Blattabacterium RepID=D0J8U9_BLASP
kmer59_contig_744	2e-24	96.7	0.65	UniRef90_Q9CI64 DNA-binding protein HU n=15 Tax=Lactococcus RepID=DBH_LACLA
kmer59_contig_746	5e-21	94	0.59	UniRef90_B2VB09 TraB protein n=1 Tax=Erwinia tasmaniensis (strain DSM 17950 / Et1/99) RepID=B2VB09_ERWT9
kmer59_contig_750	7e-41	149	0.99	UniRef90_D2TZY7 Conjugal transfer protein TraD n=1 Tax=Arsenophonus nasoniae RepID=D2TZY7_9ENTR
kmer59_contig_751	6e-24	98.2	0.92	UniRef90_J0GAZ2 Transposase n=2 Tax=Enterobacteriaceae RepID=J0GAZ2_SALNE
kmer59_contig_752	5e-16	77.8	0.58	UniRef90_I2WFL9 Uncharacterized protein n=2 Tax=Escherichia coli RepID=I2WFL9_ECOLX
kmer59_contig_760	6e-59	201	0.98	UniRef90_D2TZY7 Conjugal transfer protein TraD n=1 Tax=Arsenophonus nasoniae RepID=D2TZY7_9ENTR
kmer59_contig_769	5e-25	103	0.61	UniRef90_D2U0S9 Putative purine and pyrimidine permease n=1 Tax=Arsenophonus nasoniae RepID=D2U0S9_9ENTR
kmer59_contig_77	1e-39	147	0.68	UniRef90_M2VPV8 Superfamily I DNA/RNA helicase n=1 Tax=Pseudomonas stutzeri NF13 RepID=M2VPV8_PSEST
kmer59_contig_770	2e-34	127	0.93	UniRef90_D2U164 NADPH-dependent 7-cyano-7-deazaguanine reductase n=1 Tax=Arsenophonus nasoniae RepID=D2U164_9ENTR
kmer59_contig_772	2e-53	177	0.92	UniRef90_D2U128 Replication protein A (Fragment) n=1 Tax=Arsenophonus nasoniae RepID=D2U128_9ENTR
kmer59_contig_773	1e-18	85.5	0.91	UniRef90_D2TY06 Phage outer membrane protein n=1 Tax=Arsenophonus nasoniae RepID=D2TY06_9ENTR
kmer59_contig_774	1e-49	173	0.77	UniRef90_I3VZJ8 ATPase provides energy for both assembly of type IV secretion complex and secretion of T-DNA complex (VirB11) n=3 Tax=Salmonella RepID=I3VZJ8_9ENTR
kmer59_contig_775	2e-30	117	0.71	UniRef90_D3V623 Uncharacterized protein n=1 Tax=Xenorhabdus bovienii (strain SS-2004) RepID=D3V623_XENBS
kmer59_contig_776	2e-33	124	0.69	UniRef90_Q2NU08 Hypothetical phage protein n=1 Tax=Sodalis glossinidius (strain morsitans) RepID=Q2NU08_SODGM
kmer59_contig_779	2e-29	109	0.81	UniRef90_D2U4K2 Putative uncharacterized protein n=1 Tax=Arsenophonus nasoniae RepID=D2U4K2_9ENTR
kmer59_contig_780	8e-33	130	0.36	UniRef90_G2D3W1 Relaxase domain protein n=1 Tax=Escherichia coli TX1999 RepID=G2D3W1_ECOLX
kmer59_contig_781	8e-23	93.2	0.55	UniRef90_D1P821 Putative uncharacterized protein n=1 Tax=Providencia rustigianii DSM 4541 RepID=D1P821_9ENTR
kmer59_contig_784	1e-59	194	0.82	UniRef90_C4K606 Plasmid replication initiator protein n=1 Tax=Hamiltonella defensa subsp. Acyrthosiphon pisum (strain 5AT) RepID=C4K606_HAMD5
kmer59_contig_785	3e-15	76.3	0.53	UniRef90_E9CQG6 Putative uncharacterized protein (Fragment) n=1 Tax=Serratia symbiotica str. Tucson RepID=E9CQG6_9ENTR
kmer59_contig_789	2e-82	259	0.8	UniRef90_G2SDG0 Transposase n=3 Tax=Enterobacteriaceae RepID=G2SDG0_ENTAL
kmer59_contig_794	2e-45	163	0.92	UniRef90_I9WCR0 Transposase n=1 Tax=Salmonella enterica subsp. enterica serovar Newport str. CVM 4176 RepID=I9WCR0_SALNE
kmer59_contig_796	2e-68	223	0.92	UniRef90_F4AQW8 Integrase catalytic region n=1 Tax=Glaciecola sp. (strain 4H-3-7+YE-5) RepID=F4AQW8_GLAS4
kmer59_contig_797	5e-58	187	0.89	UniRef90_D2U006 SOS-response transcriptional repressor n=1 Tax=Arsenophonus nasoniae RepID=D2U006_9ENTR
kmer59_contig_799	8e-46	153	0.91	UniRef90_D2U154 Conserved hypothetical phage protein n=1 Tax=Arsenophonus nasoniae RepID=D2U154_9ENTR
kmer59_contig_8	8e-13	71.6	0.42	UniRef90_N9LEK1 Uncharacterized protein (Fragment) n=1 Tax=Acinetobacter sp. NIPH 298 RepID=N9LEK1_9GAMM
kmer59_contig_80	2e-55	181	0.85	UniRef90_UPI000237E1D7 partitioning protein n=1 Tax=Gluconacetobacter oboediens 174Bp2 RepID=UPI000237E1D7
kmer59_contig_801	5e-30	111	0.82	UniRef90_D3V9B4 Putative proteic killer active protein n=3 Tax=Xenorhabdus RepID=D3V9B4_XENNA
kmer59_contig_802	1e-80	247	0.82	UniRef90_R4Y9I6 Klebsiella pneumoniae subsp. rhinoscleromatis strain SB3432 complete genome n=5 Tax=Enterobacteriaceae RepID=R4Y9I6_KLEPN
kmer59_contig_804	2e-16	75.9	0.65	UniRef90_Q9RMR7 Cim n=1 Tax=Klebsiella pneumoniae RepID=Q9RMR7_KLEPN
kmer59_contig_807	6e-22	95.1	0.52	UniRef90_I0QLD8 Nucleotide excision repair endonuclease n=1 Tax=Serratia sp. M24T3 RepID=I0QLD8_9ENTR
kmer59_contig_808	3e-54	183	0.82	UniRef90_D2U169 Replication protein A n=1 Tax=Arsenophonus nasoniae RepID=D2U169_9ENTR
kmer59_contig_809	8e-63	210	0.61	UniRef90_D2U1X5 Serine protease n=1 Tax=Arsenophonus nasoniae RepID=D2U1X5_9ENTR
kmer59_contig_81	2e-61	211	0.71	UniRef90_L4LDF0 Uncharacterized protein n=2 Tax=Escherichia coli RepID=L4LDF0_ECOLX
kmer59_contig_826	1e-28	118	0.58	UniRef90_E5SPI6 Ribonucleoside-diphosphate reductase large subunit n=1 Tax=Trichinella spiralis RepID=E5SPI6_TRISP
kmer59_contig_827	3e-13	72.8	0.56	UniRef90_UPI0003291E75 UPI0003291E75 related cluster n=1 Tax=unknown RepID=UPI0003291E75
kmer59_contig_830	3e-30	113	0.84	UniRef90_D2TYK1 Response regulator n=1 Tax=Arsenophonus nasoniae RepID=D2TYK1_9ENTR
kmer59_contig_836	4e-23	99.4	0.71	UniRef90_Q2NUG6 Hypothetical phage protein n=1 Tax=Sodalis glossinidius (strain morsitans) RepID=Q2NUG6_SODGM
kmer59_contig_838	1e-38	135	0.83	UniRef90_D1NZN8 Regulatory protein CII n=1 Tax=Providencia rustigianii DSM 4541 RepID=D1NZN8_9ENTR
kmer59_contig_841	1e-32	132	0.44	UniRef90_L7FWZ5 Uncharacterized protein n=2 Tax=Pseudomonas syringae RepID=L7FWZ5_PSESX
kmer59_contig_845	2e-27	111	0.65	UniRef90_D2U0S9 Putative purine and pyrimidine permease n=1 Tax=Arsenophonus nasoniae RepID=D2U0S9_9ENTR
kmer59_contig_85	9e-23	99.8	0.59	UniRef90_E4UEC4 UTI89 n=19 Tax=root RepID=E4UEC4_ECOLX
kmer59_contig_852	2e-26	110	0.59	UniRef90_R7ZSK3 Ribonucleotide reductase of class Ia (Aerobic) alpha subunit n=1 Tax=Cyclobacteriaceae bacterium AK24 RepID=R7ZSK3_9BACT
kmer59_contig_853	9e-13	68.6	0.6	UniRef90_D3UWM4 Chitin-binding protein n=1 Tax=Xenorhabdus bovienii (strain SS-2004) RepID=D3UWM4_XENBS
kmer59_contig_863	4e-34	127	0.96	UniRef90_D2TZZ4 Conjugal transfer pilus assembly protein TraU n=1 Tax=Arsenophonus nasoniae RepID=D2TZZ4_9ENTR
kmer59_contig_868	3e-44	155	0.63	UniRef90_K8WPR7 DNA polymerase V subunit UmuC n=1 Tax=Providencia alcalifaciens Dmel2 RepID=K8WPR7_9ENTR
kmer59_contig_873	3e-63	207	0.77	UniRef90_D4BUM0 Antirepressor protein ant n=1 Tax=Providencia rettgeri DSM 1131 RepID=D4BUM0_PRORE
kmer59_contig_874	7e-52	179	0.85	UniRef90_D2U169 Replication protein A n=1 Tax=Arsenophonus nasoniae RepID=D2U169_9ENTR
kmer59_contig_877	4e-17	79.3	0.61	UniRef90_D2TZY3 Putative uncharacterized protein n=1 Tax=Arsenophonus nasoniae RepID=D2TZY3_9ENTR
kmer59_contig_880	1e-15	77.4	0.64	UniRef90_B0KKM7 Prophage antirepressor n=2 Tax=Pseudomonas putida RepID=B0KKM7_PSEPG
kmer59_contig_881	1e-26	105	0.77	UniRef90_D2TZZ9 Conjugal transfer protein TraV n=1 Tax=Arsenophonus nasoniae RepID=D2TZZ9_9ENTR
kmer59_contig_882	2e-33	131	0.95	UniRef90_D2TY07 Phage tail tape measure protein n=1 Tax=Arsenophonus nasoniae RepID=D2TY07_9ENTR
kmer59_contig_89	7e-28	114	0.49	UniRef90_M2VPV8 Superfamily I DNA/RNA helicase n=1 Tax=Pseudomonas stutzeri NF13 RepID=M2VPV8_PSEST
kmer59_contig_893	1e-34	128	0.8	UniRef90_D2U4R8 Transposase (Fragment) n=1 Tax=Arsenophonus nasoniae RepID=D2U4R8_9ENTR
kmer59_contig_899	5e-20	88.2	0.62	UniRef90_L1CMD5 YadA-like family protein (Fragment) n=2 Tax=Escherichia RepID=L1CMD5_ECOLX
kmer59_contig_905	4e-15	78.6	0.37	UniRef90_Q2A0D0 Gp48 n=1 Tax=Sodalis phage phiSG1 RepID=Q2A0D0_9VIRU
kmer59_contig_906	2e-19	90.9	0.74	UniRef90_C4K606 Plasmid replication initiator protein n=1 Tax=Hamiltonella defensa subsp. Acyrthosiphon pisum (strain 5AT) RepID=C4K606_HAMD5
kmer59_contig_915	4e-17	84	0.61	UniRef90_Q5ZWK4 Reverse transcriptase n=3 Tax=Legionella pneumophila RepID=Q5ZWK4_LEGPH
kmer59_contig_917	2e-26	108	0.68	UniRef90_E7PD32 Stability/partitioning determinant n=4 Tax=Pseudomonas syringae group RepID=E7PD32_PSESG
kmer59_contig_918	9e-11	65.5	0.39	UniRef90_H8P0Y4 Conjugal transfer mating pair stabilization protein TraG n=1 Tax=Rahnella aquatilis HX2 RepID=H8P0Y4_RAHAQ
kmer59_contig_92	4e-23	101	0.55	UniRef90_UPI0001E45F6A UPI0001E45F6A related cluster n=1 Tax=unknown RepID=UPI0001E45F6A
kmer59_contig_923	6e-37	133	0.79	UniRef90_F4TE80 TraT complement resistance protein n=4 Tax=Escherichia RepID=F4TE80_ECOLX
kmer59_contig_927	1e-19	87.4	0.74	UniRef90_M3APH2 Micrococcal nuclease-like protein n=1 Tax=Serratia marcescens VGH107 RepID=M3APH2_SERMA
kmer59_contig_930	8e-18	82.8	0.7	UniRef90_D2TVH3 Cytosine transport protein n=1 Tax=Arsenophonus nasoniae RepID=D2TVH3_9ENTR
kmer59_contig_934	4e-88	285	0.92	UniRef90_D2U0X5 Putative uncharacterized protein n=1 Tax=Arsenophonus nasoniae RepID=D2U0X5_9ENTR
kmer59_contig_935	6e-65	204	0.85	UniRef90_L4L631 Uncharacterized protein n=5 Tax=Enterobacteriaceae RepID=L4L631_ECOLX
kmer59_contig_936	9e-35	133	0.96	UniRef90_D2U0X5 Putative uncharacterized protein n=1 Tax=Arsenophonus nasoniae RepID=D2U0X5_9ENTR
kmer59_contig_937	5e-58	191	0.84	UniRef90_D2U169 Replication protein A n=1 Tax=Arsenophonus nasoniae RepID=D2U169_9ENTR
kmer59_contig_939	7e-12	64.7	0.76	UniRef90_Q2NQ08 RNA one modulator protein n=2 Tax=Sodalis glossinidius RepID=Q2NQ08_SODGM
kmer59_contig_945	1e-49	172	0.84	UniRef90_G2SDG0 Transposase n=3 Tax=Enterobacteriaceae RepID=G2SDG0_ENTAL
kmer59_contig_95	3e-39	137	0.91	UniRef90_D2TZZ9 Conjugal transfer protein TraV n=1 Tax=Arsenophonus nasoniae RepID=D2TZZ9_9ENTR
kmer59_contig_951	3e-63	204	0.85	UniRef90_E9CLX5 Putative plasmid replication initiator protein n=1 Tax=Serratia symbiotica str. Tucson RepID=E9CLX5_9ENTR
kmer59_contig_955	4e-39	140	0.81	UniRef90_K8X089 Uncharacterized protein n=1 Tax=Providencia burhodogranariea DSM 19968 RepID=K8X089_9ENTR
kmer59_contig_958	5e-32	119	0.72	UniRef90_I9KR64 L-lactate oxidase n=1 Tax=Salmonella enterica subsp. enterica serovar Newport str. CVM 22462 RepID=I9KR64_SALNE
kmer59_contig_962	1e-24	98.6	0.78	UniRef90_D2U2U9 Putative uncharacterized protein n=1 Tax=Arsenophonus nasoniae RepID=D2U2U9_9ENTR
kmer59_contig_97	6e-33	127	0.6	UniRef90_D2U0Q4 Cytosine permease n=1 Tax=Arsenophonus nasoniae RepID=D2U0Q4_9ENTR
kmer59_contig_970	9e-31	113	0.79	UniRef90_D2TZZ1 Putative uncharacterized protein n=1 Tax=Arsenophonus nasoniae RepID=D2TZZ1_9ENTR
kmer59_contig_975	6e-15	76.3	0.83	UniRef90_D2BRX0 Putative uncharacterized protein n=1 Tax=Dickeya dadantii (strain Ech586) RepID=D2BRX0_DICD5
kmer59_contig_986	3e-26	101	0.67	UniRef90_F0Z2K5 DNA-binding protein HU n=16 Tax=Clostridiales RepID=F0Z2K5_9CLOT
kmer59_contig_989	2e-12	71.6	0.37	UniRef90_Q6QXP8 ORF65 n=1 Tax=Agrotis segetum granulosis virus RepID=Q6QXP8_GVAS
kmer59_contig_99	2e-54	177	1	UniRef90_D2U0K0 Putative uncharacterized protein n=1 Tax=Arsenophonus nasoniae RepID=D2U0K0_9ENTR
kmer59_contig_995	3e-84	263	0.82	UniRef90_I0DRI3 Dyp-type peroxidase n=2 Tax=Providencia stuartii RepID=I0DRI3_PROSM
kmer59_contig_2
kmer59_contig_3
kmer59_contig_4
kmer59_contig_5
kmer59_contig_6
kmer59_contig_9
kmer59_contig_12
kmer59_contig_13
kmer59_contig_14
kmer59_contig_15
kmer59_contig_17
kmer59_contig_19
kmer59_contig_20
kmer59_contig_22
kmer59_contig_23
kmer59_contig_24
kmer59_contig_25
kmer59_contig_26
kmer59_contig_27
kmer59_contig_28
kmer59_contig_29
kmer59_contig_30
kmer59_contig_31
kmer59_contig_33
kmer59_contig_34
kmer59_contig_36
kmer59_contig_39
kmer59_contig_40
kmer59_contig_41
kmer59_contig_43
kmer59_contig_44
kmer59_contig_46
kmer59_contig_47
kmer59_contig_48
kmer59_contig_51
kmer59_contig_53
kmer59_contig_54
kmer59_contig_56
kmer59_contig_58
kmer59_contig_59
kmer59_contig_60
kmer59_contig_61
kmer59_contig_62
kmer59_contig_63
kmer59_contig_64
kmer59_contig_65
kmer59_contig_66
kmer59_contig_67
kmer59_contig_68
kmer59_contig_69
kmer59_contig_70
kmer59_contig_72
kmer59_contig_73
kmer59_contig_74
kmer59_contig_75
kmer59_contig_76
kmer59_contig_78
kmer59_contig_79
kmer59_contig_82
kmer59_contig_83
kmer59_contig_84
kmer59_contig_86
kmer59_contig_87
kmer59_contig_88
kmer59_contig_90
kmer59_contig_91
kmer59_contig_93
kmer59_contig_94
kmer59_contig_96
kmer59_contig_98
kmer59_contig_100
kmer59_contig_102
kmer59_contig_103
kmer59_contig_104
kmer59_contig_105
kmer59_contig_106
kmer59_contig_109
kmer59_contig_110
kmer59_contig_111
kmer59_contig_114
kmer59_contig_116
kmer59_contig_117
kmer59_contig_119
kmer59_contig_120
kmer59_contig_122
kmer59_contig_124
kmer59_contig_125
kmer59_contig_126
kmer59_contig_127
kmer59_contig_129
kmer59_contig_131
kmer59_contig_134
kmer59_contig_135
kmer59_contig_136
kmer59_contig_137
kmer59_contig_138
kmer59_contig_141
kmer59_contig_142
kmer59_contig_143
kmer59_contig_144
kmer59_contig_145
kmer59_contig_148
kmer59_contig_149
kmer59_contig_152
kmer59_contig_157
kmer59_contig_159
kmer59_contig_163
kmer59_contig_164
kmer59_contig_165
kmer59_contig_167
kmer59_contig_168
kmer59_contig_169
kmer59_contig_171
kmer59_contig_174
kmer59_contig_175
kmer59_contig_176
kmer59_contig_177
kmer59_contig_178
kmer59_contig_179
kmer59_contig_180
kmer59_contig_181
kmer59_contig_183
kmer59_contig_184
kmer59_contig_185
kmer59_contig_186
kmer59_contig_187
kmer59_contig_188
kmer59_contig_190
kmer59_contig_191
kmer59_contig_193
kmer59_contig_194
kmer59_contig_195
kmer59_contig_196
kmer59_contig_197
kmer59_contig_198
kmer59_contig_199
kmer59_contig_201
kmer59_contig_202
kmer59_contig_204
kmer59_contig_205
kmer59_contig_206
kmer59_contig_209
kmer59_contig_210
kmer59_contig_213
kmer59_contig_214
kmer59_contig_217
kmer59_contig_218
kmer59_contig_219
kmer59_contig_220
kmer59_contig_221
kmer59_contig_222
kmer59_contig_224
kmer59_contig_225
kmer59_contig_226
kmer59_contig_227
kmer59_contig_229
kmer59_contig_230
kmer59_contig_231
kmer59_contig_232
kmer59_contig_233
kmer59_contig_234
kmer59_contig_236
kmer59_contig_237
kmer59_contig_240
kmer59_contig_241
kmer59_contig_244
kmer59_contig_245
kmer59_contig_247
kmer59_contig_248
kmer59_contig_249
kmer59_contig_251
kmer59_contig_252
kmer59_contig_253
kmer59_contig_260
kmer59_contig_262
kmer59_contig_264
kmer59_contig_266
kmer59_contig_267
kmer59_contig_268
kmer59_contig_269
kmer59_contig_270
kmer59_contig_271
kmer59_contig_273
kmer59_contig_274
kmer59_contig_277
kmer59_contig_278
kmer59_contig_279
kmer59_contig_280
kmer59_contig_281
kmer59_contig_284
kmer59_contig_286
kmer59_contig_287
kmer59_contig_289
kmer59_contig_290
kmer59_contig_291
kmer59_contig_292
kmer59_contig_295
kmer59_contig_296
kmer59_contig_298
kmer59_contig_299
kmer59_contig_300
kmer59_contig_302
kmer59_contig_303
kmer59_contig_304
kmer59_contig_305
kmer59_contig_306
kmer59_contig_307
kmer59_contig_309
kmer59_contig_310
kmer59_contig_313
kmer59_contig_315
kmer59_contig_316
kmer59_contig_317
kmer59_contig_319
kmer59_contig_321
kmer59_contig_322
kmer59_contig_324
kmer59_contig_325
kmer59_contig_326
kmer59_contig_327
kmer59_contig_328
kmer59_contig_329
kmer59_contig_331
kmer59_contig_333
kmer59_contig_334
kmer59_contig_335
kmer59_contig_336
kmer59_contig_337
kmer59_contig_338
kmer59_contig_339
kmer59_contig_340
kmer59_contig_342
kmer59_contig_343
kmer59_contig_344
kmer59_contig_346
kmer59_contig_347
kmer59_contig_348
kmer59_contig_350
kmer59_contig_351
kmer59_contig_352
kmer59_contig_353
kmer59_contig_354
kmer59_contig_356
kmer59_contig_357
kmer59_contig_358
kmer59_contig_359
kmer59_contig_360
kmer59_contig_362
kmer59_contig_363
kmer59_contig_365
kmer59_contig_366
kmer59_contig_367
kmer59_contig_368
kmer59_contig_369
kmer59_contig_371
kmer59_contig_373
kmer59_contig_374
kmer59_contig_375
kmer59_contig_376
kmer59_contig_377
kmer59_contig_378
kmer59_contig_379
kmer59_contig_380
kmer59_contig_381
kmer59_contig_382
kmer59_contig_383
kmer59_contig_385
kmer59_contig_386
kmer59_contig_390
kmer59_contig_392
kmer59_contig_394
kmer59_contig_395
kmer59_contig_396
kmer59_contig_397
kmer59_contig_398
kmer59_contig_399
kmer59_contig_400
kmer59_contig_403
kmer59_contig_405
kmer59_contig_406
kmer59_contig_407
kmer59_contig_408
kmer59_contig_409
kmer59_contig_410
kmer59_contig_411
kmer59_contig_412
kmer59_contig_413
kmer59_contig_414
kmer59_contig_416
kmer59_contig_417
kmer59_contig_418
kmer59_contig_420
kmer59_contig_421
kmer59_contig_422
kmer59_contig_423
kmer59_contig_424
kmer59_contig_425
kmer59_contig_428
kmer59_contig_429
kmer59_contig_430
kmer59_contig_431
kmer59_contig_432
kmer59_contig_433
kmer59_contig_434
kmer59_contig_435
kmer59_contig_436
kmer59_contig_437
kmer59_contig_438
kmer59_contig_440
kmer59_contig_441
kmer59_contig_443
kmer59_contig_444
kmer59_contig_446
kmer59_contig_447
kmer59_contig_448
kmer59_contig_449
kmer59_contig_450
kmer59_contig_451
kmer59_contig_452
kmer59_contig_455
kmer59_contig_457
kmer59_contig_460
kmer59_contig_461
kmer59_contig_462
kmer59_contig_463
kmer59_contig_465
kmer59_contig_466
kmer59_contig_468
kmer59_contig_469
kmer59_contig_470
kmer59_contig_471
kmer59_contig_472
kmer59_contig_473
kmer59_contig_474
kmer59_contig_475
kmer59_contig_476
kmer59_contig_478
kmer59_contig_479
kmer59_contig_480
kmer59_contig_481
kmer59_contig_483
kmer59_contig_484
kmer59_contig_488
kmer59_contig_489
kmer59_contig_490
kmer59_contig_494
kmer59_contig_495
kmer59_contig_496
kmer59_contig_497
kmer59_contig_498
kmer59_contig_499
kmer59_contig_500
kmer59_contig_501
kmer59_contig_502
kmer59_contig_504
kmer59_contig_505
kmer59_contig_509
kmer59_contig_510
kmer59_contig_511
kmer59_contig_512
kmer59_contig_515
kmer59_contig_518
kmer59_contig_519
kmer59_contig_521
kmer59_contig_522
kmer59_contig_523
kmer59_contig_524
kmer59_contig_525
kmer59_contig_526
kmer59_contig_528
kmer59_contig_529
kmer59_contig_530
kmer59_contig_532
kmer59_contig_533
kmer59_contig_534
kmer59_contig_535
kmer59_contig_536
kmer59_contig_537
kmer59_contig_539
kmer59_contig_541
kmer59_contig_542
kmer59_contig_543
kmer59_contig_545
kmer59_contig_546
kmer59_contig_550
kmer59_contig_551
kmer59_contig_553
kmer59_contig_554
kmer59_contig_555
kmer59_contig_556
kmer59_contig_557
kmer59_contig_558
kmer59_contig_559
kmer59_contig_560
kmer59_contig_561
kmer59_contig_563
kmer59_contig_564
kmer59_contig_565
kmer59_contig_566
kmer59_contig_568
kmer59_contig_569
kmer59_contig_570
kmer59_contig_571
kmer59_contig_572
kmer59_contig_573
kmer59_contig_576
kmer59_contig_578
kmer59_contig_580
kmer59_contig_581
kmer59_contig_583
kmer59_contig_584
kmer59_contig_586
kmer59_contig_587
kmer59_contig_589
kmer59_contig_590
kmer59_contig_592
kmer59_contig_593
kmer59_contig_594
kmer59_contig_596
kmer59_contig_599
kmer59_contig_601
kmer59_contig_603
kmer59_contig_604
kmer59_contig_606
kmer59_contig_607
kmer59_contig_608
kmer59_contig_609
kmer59_contig_611
kmer59_contig_612
kmer59_contig_614
kmer59_contig_615
kmer59_contig_617
kmer59_contig_618
kmer59_contig_619
kmer59_contig_620
kmer59_contig_621
kmer59_contig_622
kmer59_contig_623
kmer59_contig_624
kmer59_contig_625
kmer59_contig_626
kmer59_contig_627
kmer59_contig_628
kmer59_contig_629
kmer59_contig_630
kmer59_contig_631
kmer59_contig_633
kmer59_contig_634
kmer59_contig_635
kmer59_contig_636
kmer59_contig_638
kmer59_contig_639
kmer59_contig_640
kmer59_contig_641
kmer59_contig_642
kmer59_contig_643
kmer59_contig_644
kmer59_contig_645
kmer59_contig_646
kmer59_contig_649
kmer59_contig_651
kmer59_contig_652
kmer59_contig_654
kmer59_contig_655
kmer59_contig_657
kmer59_contig_658
kmer59_contig_661
kmer59_contig_664
kmer59_contig_666
kmer59_contig_667
kmer59_contig_668
kmer59_contig_669
kmer59_contig_670
kmer59_contig_671
kmer59_contig_672
kmer59_contig_673
kmer59_contig_674
kmer59_contig_675
kmer59_contig_676
kmer59_contig_677
kmer59_contig_678
kmer59_contig_679
kmer59_contig_680
kmer59_contig_681
kmer59_contig_682
kmer59_contig_683
kmer59_contig_684
kmer59_contig_686
kmer59_contig_687
kmer59_contig_689
kmer59_contig_690
kmer59_contig_691
kmer59_contig_692
kmer59_contig_694
kmer59_contig_695
kmer59_contig_697
kmer59_contig_698
kmer59_contig_699
kmer59_contig_700
kmer59_contig_701
kmer59_contig_702
kmer59_contig_703
kmer59_contig_704
kmer59_contig_707
kmer59_contig_708
kmer59_contig_709
kmer59_contig_710
kmer59_contig_712
kmer59_contig_713
kmer59_contig_715
kmer59_contig_716
kmer59_contig_717
kmer59_contig_718
kmer59_contig_720
kmer59_contig_721
kmer59_contig_722
kmer59_contig_723
kmer59_contig_724
kmer59_contig_725
kmer59_contig_726
kmer59_contig_729
kmer59_contig_731
kmer59_contig_732
kmer59_contig_734
kmer59_contig_735
kmer59_contig_736
kmer59_contig_737
kmer59_contig_738
kmer59_contig_739
kmer59_contig_740
kmer59_contig_741
kmer59_contig_742
kmer59_contig_743
kmer59_contig_745
kmer59_contig_747
kmer59_contig_748
kmer59_contig_749
kmer59_contig_753
kmer59_contig_754
kmer59_contig_755
kmer59_contig_756
kmer59_contig_757
kmer59_contig_758
kmer59_contig_759
kmer59_contig_761
kmer59_contig_762
kmer59_contig_763
kmer59_contig_764
kmer59_contig_765
kmer59_contig_766
kmer59_contig_767
kmer59_contig_768
kmer59_contig_771
kmer59_contig_777
kmer59_contig_778
kmer59_contig_782
kmer59_contig_783
kmer59_contig_786
kmer59_contig_787
kmer59_contig_788
kmer59_contig_790
kmer59_contig_791
kmer59_contig_792
kmer59_contig_793
kmer59_contig_795
kmer59_contig_798
kmer59_contig_800
kmer59_contig_803
kmer59_contig_805
kmer59_contig_806
kmer59_contig_810
kmer59_contig_811
kmer59_contig_812
kmer59_contig_813
kmer59_contig_814
kmer59_contig_815
kmer59_contig_816
kmer59_contig_817
kmer59_contig_818
kmer59_contig_819
kmer59_contig_820
kmer59_contig_821
kmer59_contig_822
kmer59_contig_823
kmer59_contig_824
kmer59_contig_825
kmer59_contig_828
kmer59_contig_829
kmer59_contig_831
kmer59_contig_832
kmer59_contig_833
kmer59_contig_834
kmer59_contig_835
kmer59_contig_837
kmer59_contig_839
kmer59_contig_840
kmer59_contig_842
kmer59_contig_843
kmer59_contig_844
kmer59_contig_846
kmer59_contig_847
kmer59_contig_848
kmer59_contig_849
kmer59_contig_850
kmer59_contig_851
kmer59_contig_854
kmer59_contig_855
kmer59_contig_856
kmer59_contig_857
kmer59_contig_858
kmer59_contig_859
kmer59_contig_860
kmer59_contig_861
kmer59_contig_862
kmer59_contig_864
kmer59_contig_865
kmer59_contig_866
kmer59_contig_867
kmer59_contig_869
kmer59_contig_870
kmer59_contig_871
kmer59_contig_872
kmer59_contig_875
kmer59_contig_876
kmer59_contig_878
kmer59_contig_879
kmer59_contig_883
kmer59_contig_884
kmer59_contig_885
kmer59_contig_886
kmer59_contig_887
kmer59_contig_888
kmer59_contig_889
kmer59_contig_890
kmer59_contig_891
kmer59_contig_892
kmer59_contig_894
kmer59_contig_895
kmer59_contig_896
kmer59_contig_897
kmer59_contig_898
kmer59_contig_900
kmer59_contig_901
kmer59_contig_902
kmer59_contig_903
kmer59_contig_904
kmer59_contig_907
kmer59_contig_908
kmer59_contig_909
kmer59_contig_910
kmer59_contig_911
kmer59_contig_912
kmer59_contig_913
kmer59_contig_914
kmer59_contig_916
kmer59_contig_919
kmer59_contig_920
kmer59_contig_921
kmer59_contig_922
kmer59_contig_924
kmer59_contig_925
kmer59_contig_926
kmer59_contig_928
kmer59_contig_929
kmer59_contig_931
kmer59_contig_932
kmer59_contig_933
kmer59_contig_938
kmer59_contig_940
kmer59_contig_941
kmer59_contig_942
kmer59_contig_943
kmer59_contig_944
kmer59_contig_946
kmer59_contig_947
kmer59_contig_948
kmer59_contig_949
kmer59_contig_950
kmer59_contig_952
kmer59_contig_953
kmer59_contig_954
kmer59_contig_956
kmer59_contig_957
kmer59_contig_959
kmer59_contig_960
kmer59_contig_961
kmer59_contig_963
kmer59_contig_964
kmer59_contig_965
kmer59_contig_966
kmer59_contig_967
kmer59_contig_968
kmer59_contig_969
kmer59_contig_971
kmer59_contig_972
kmer59_contig_973
kmer59_contig_974
kmer59_contig_976
kmer59_contig_977
kmer59_contig_978
kmer59_contig_979
kmer59_contig_980
kmer59_contig_981
kmer59_contig_982
kmer59_contig_983
kmer59_contig_984
kmer59_contig_985
kmer59_contig_987
kmer59_contig_988
kmer59_contig_990
kmer59_contig_991
kmer59_contig_992
kmer59_contig_993
kmer59_contig_994
kmer59_contig_996
kmer59_contig_997
kmer59_contig_998
kmer59_contig_999
kmer59_contig_1000
kmer59_contig_1001
kmer59_contig_1002
kmer59_contig_1004
kmer59_contig_1007
kmer59_contig_1008
kmer59_contig_1009
kmer59_contig_1010
kmer59_contig_1011
kmer59_contig_1012
kmer59_contig_1013
kmer59_contig_1014
kmer59_contig_1016
kmer59_contig_1017
kmer59_contig_1018
kmer59_contig_1019
kmer59_contig_1020
kmer59_contig_1022
kmer59_contig_1023
kmer59_contig_1026
kmer59_contig_1027
kmer59_contig_1029
kmer59_contig_1030
kmer59_contig_1031
kmer59_contig_1032
kmer59_contig_1034
kmer59_contig_1035
kmer59_contig_1036
kmer59_contig_1037
kmer59_contig_1038
kmer59_contig_1039
kmer59_contig_1041
kmer59_contig_1042
kmer59_contig_1043
kmer59_contig_1044
kmer59_contig_1045
kmer59_contig_1046
kmer59_contig_1048
kmer59_contig_1049
kmer59_contig_1050
kmer59_contig_1052
kmer59_contig_1053
kmer59_contig_1054
kmer59_contig_1055
kmer59_contig_1056
kmer59_contig_1059
kmer59_contig_1060
kmer59_contig_1061
kmer59_contig_1062
kmer59_contig_1064
kmer59_contig_1066
kmer59_contig_1067
kmer59_contig_1068
kmer59_contig_1069
kmer59_contig_1071
kmer59_contig_1072
kmer59_contig_1074
kmer59_contig_1078
kmer59_contig_1080
kmer59_contig_1081
kmer59_contig_1082
kmer59_contig_1084
kmer59_contig_1086
kmer59_contig_1087
kmer59_contig_1088
kmer59_contig_1089
kmer59_contig_1092
kmer59_contig_1093
kmer59_contig_1094
kmer59_contig_1095
kmer59_contig_1096
kmer59_contig_1097
kmer59_contig_1098
kmer59_contig_1100
kmer59_contig_1101
kmer59_contig_1102
kmer59_contig_1103
kmer59_contig_1104
kmer59_contig_1105
kmer59_contig_1106
kmer59_contig_1107
kmer59_contig_1108
kmer59_contig_1109
kmer59_contig_1110
kmer59_contig_1112
kmer59_contig_1115
kmer59_contig_1116
kmer59_contig_1117
kmer59_contig_1118
kmer59_contig_1119
kmer59_contig_1120
kmer59_contig_1121
kmer59_contig_1122
kmer59_contig_1125
kmer59_contig_1126
kmer59_contig_1127
kmer59_contig_1128
kmer59_contig_1129
kmer59_contig_1130
kmer59_contig_1131
kmer59_contig_1132
kmer59_contig_1133
kmer59_contig_1134
kmer59_contig_1136
kmer59_contig_1137
kmer59_contig_1138
kmer59_contig_1139
kmer59_contig_1141
kmer59_contig_1142
kmer59_contig_1143
kmer59_contig_1144
kmer59_contig_1145
kmer59_contig_1146
kmer59_contig_1148
kmer59_contig_1149
kmer59_contig_1150
kmer59_contig_1151
kmer59_contig_1152
kmer59_contig_1158
kmer59_contig_1159
kmer59_contig_1161
kmer59_contig_1162
kmer59_contig_1163
kmer59_contig_1165
kmer59_contig_1166
kmer59_contig_1167
kmer59_contig_1169
kmer59_contig_1170
kmer59_contig_1172
kmer59_contig_1173
kmer59_contig_1176
kmer59_contig_1177
kmer59_contig_1178
kmer59_contig_1179
kmer59_contig_1180
kmer59_contig_1182
kmer59_contig_1183
kmer59_contig_1184
kmer59_contig_1185
kmer59_contig_1186
kmer59_contig_1187
kmer59_contig_1188
kmer59_contig_1189
kmer59_contig_1190
kmer59_contig_1191
kmer59_contig_1192
kmer59_contig_1193
kmer59_contig_1194
kmer59_contig_1195
kmer59_contig_1196
kmer59_contig_1197
kmer59_contig_1198
kmer59_contig_1199
kmer59_contig_1200
kmer59_contig_1201
kmer59_contig_1202
kmer59_contig_1203
kmer59_contig_1204
kmer59_contig_1205
kmer59_contig_1206
kmer59_contig_1208
kmer59_contig_1209
kmer59_contig_1210
kmer59_contig_1211
kmer59_contig_1212
kmer59_contig_1213
kmer59_contig_1214
kmer59_contig_1216
kmer59_contig_1217
kmer59_contig_1218
