# Supplementary material for: The Apis mellifera Filamentous Virus Genome
Source: Viruses. 2015 Jul 9;7(7):3798–815. doi: 10.3390/v7072798 (PMC4517127; doi:10.3390/v7072798)
Supplement: Supplementary file 1 [file viruses-07-02798-s001.zip › Table_S3.xlsx]

## Sheet: nr
AmFV-ORFs			% ident	align lenght	misma	gap open	q start	q end	s start	s end	E-value	Score
AmFV0003	gi|149240229|ref|XP_001525990.1|	hypothetical protein LELG_02548 [Lodderomyces elongisporus NRRL YB-4239]_x0001_gb|EDK44369.1| hypothetical protein LELG_02548 [Lodderomyces elongisporus NRRL YB-4239]	62.86	70	26	0	894	963	199	268	2e-11	77.0
AmFV0003	gi|149240229|ref|XP_001525990.1|	hypothetical protein LELG_02548 [Lodderomyces elongisporus NRRL YB-4239]_x0001_gb|EDK44369.1| hypothetical protein LELG_02548 [Lodderomyces elongisporus NRRL YB-4239]	42.57	101	58	0	858	958	179	279	5e-09	69.3
AmFV0003	gi|149240229|ref|XP_001525990.1|	hypothetical protein LELG_02548 [Lodderomyces elongisporus NRRL YB-4239]_x0001_gb|EDK44369.1| hypothetical protein LELG_02548 [Lodderomyces elongisporus NRRL YB-4239]	53.52	71	33	0	893	963	174	244	9e-09	68.6
AmFV0010	gi|608650847|gb|EZG46118.1|	hypothetical protein GNI_135160 [Gregarina niphandrodes]	38.05	113	70	0	239	351	486	598	3e-09	69.3
AmFV0010	gi|390338472|ref|XP_798189.2|	PREDICTED: pentatricopeptide repeat-containing protein 3, mitochondrial-like [Strongylocentrotus purpuratus]	50.94	53	26	0	298	350	633	685	4e-08	65.9
AmFV0010	gi|390338472|ref|XP_798189.2|	PREDICTED: pentatricopeptide repeat-containing protein 3, mitochondrial-like [Strongylocentrotus purpuratus]	49.06	53	27	0	298	350	605	657	7e-08	64.7
AmFV0010	gi|390338472|ref|XP_798189.2|	PREDICTED: pentatricopeptide repeat-containing protein 3, mitochondrial-like [Strongylocentrotus purpuratus]	43.14	51	29	0	300	350	579	629	8e-06	58.2
AmFV0010	gi|531860992|gb|EQK99264.1|	hypothetical protein OCS_05021 [Ophiocordyceps sinensis CO18]	34.83	89	55	1	262	347	1	89	1e-05	55.5
AmFV0010	gi|531860992|gb|EQK99264.1|	hypothetical protein OCS_05021 [Ophiocordyceps sinensis CO18]	38.67	75	46	0	274	348	112	186	1e-05	55.1
AmFV0012	gi|198456881|ref|XP_001360474.2|	GA20572 [Drosophila pseudoobscura pseudoobscura]_x0001_gb|EAL25049.2| GA20572 [Drosophila pseudoobscura pseudoobscura]	35.24	349	179	12	43	374	15	333	2e-42	173
AmFV0012	gi|674588440|emb|CDS32495.1|	expressed protein [Hymenolepis microstoma]	32.91	398	219	13	43	428	7	368	2e-42	173
AmFV0012	gi|5639949|gb|AAD45906.1|AF161077_1	kinesin delta-tail [Cloning vector pPK124]	34.96	349	180	12	43	374	15	333	4e-42	169
AmFV0012	gi|339244725|ref|XP_003378288.1|	kinesin heavy chain [Trichinella spiralis]_x0001_gb|EFV56467.1| kinesin heavy chain [Trichinella spiralis]	34.38	349	193	9	43	374	10	339	6e-42	172
AmFV0012	gi|194882575|ref|XP_001975386.1|	GG22283 [Drosophila erecta]_x0001_gb|EDV55786.1| GG22283 [Drosophila erecta]	34.96	349	180	12	43	374	15	333	8e-42	171
AmFV0015	gi|676488899|ref|XP_009064763.1|	hypothetical protein LOTGIDRAFT_132031 [Lottia gigantea]_x0001_gb|ESO84561.1| hypothetical protein LOTGIDRAFT_132031 [Lottia gigantea]	46.77	62	27	1	1	56	1	62	2e-06	49.7
AmFV0015	gi|676488899|ref|XP_009064763.1|	hypothetical protein LOTGIDRAFT_132031 [Lottia gigantea]_x0001_gb|ESO84561.1| hypothetical protein LOTGIDRAFT_132031 [Lottia gigantea]	47.17	53	28	0	1	53	16	68	1e-05	47.8
AmFV0024	gi|519043593|ref|WP_020199468.1|	hypothetical protein [Sulfolobales archaeon Acd1]	36.77	155	85	4	360	510	132	277	1e-19	100
AmFV0024	gi|501636684|ref|WP_012607851.1|	ATPase AAA [Desulfurococcus kamchatkensis]_x0001_ref|YP_002427876.1| AAA family ATPase [Desulfurococcus kamchatkensis 1221n]_x0001_gb|ACL10509.1| AAA family ATPase [Desulfurococcus kamchatkensis 1221n]	29.08	306	176	10	259	557	67	338	2e-18	97.1
AmFV0024	gi|167045683|gb|ABZ10331.1|	putative ATPase family associated with various cellular activities (AAA) [uncultured marine crenarchaeote HF4000_APKG10L15]	34.45	209	119	8	360	561	150	347	5e-18	95.9
AmFV0024	gi|502894075|ref|WP_013129051.1|	ATPase AAA [Thermosphaera aggregans]_x0001_ref|YP_003649410.1| AAA ATPase [Thermosphaera aggregans DSM 11486]_x0001_gb|ADG90458.1| AAA ATPase central domain protein [Thermosphaera aggregans DSM 11486]	33.66	205	118	7	360	556	133	327	6e-18	95.5
AmFV0024	gi|496365750|ref|WP_009074740.1|	ATPase AAA [Metallosphaera yellowstonensis]_x0001_gb|EHP68387.1| AAA+ family ATPase [Metallosphaera yellowstonensis MK1]	30.73	218	138	6	360	571	132	342	7e-18	95.1
AmFV0028	gi|268568852|ref|XP_002640365.1|	Hypothetical protein CBG20269 [Caenorhabditis briggsae]_x0001_emb|CAP37322.1| Protein CBG20269 [Caenorhabditis briggsae]	44.33	291	151	4	322	610	34	315	7e-83	274
AmFV0028	gi|498956441|ref|XP_004523993.1|	PREDICTED: thymidylate synthase-like [Ceratitis capitata]	42.95	298	162	4	313	610	45	334	9e-83	275
AmFV0028	gi|595777708|ref|XP_007267397.1|	thymidylate synthase [Fomitiporia mediterranea MF3/22]_x0001_gb|EJD01981.1| thymidylate synthase [Fomitiporia mediterranea MF3/22]	46.49	299	144	5	322	610	47	339	3e-82	273
AmFV0028	gi|552912062|gb|ERZ97613.1|	hypothetical protein GLOINDRAFT_11405 [Rhizophagus irregularis DAOM 181602]	44.48	290	154	3	322	610	13	296	3e-82	271
AmFV0028	gi|599358448|ref|XP_007392855.1|	hypothetical protein PHACADRAFT_206405 [Phanerochaete carnosa HHB-10118-sp]_x0001_gb|EKM57505.1| hypothetical protein PHACADRAFT_206405 [Phanerochaete carnosa HHB-10118-sp]	44.33	300	154	4	318	610	7	300	2e-81	270
AmFV0030	gi|321474058|gb|EFX85024.1|	hypothetical protein DAPPUDRAFT_1878 [Daphnia pulex]	25.85	383	223	15	69	408	2	366	3e-07	63.5
AmFV0030	gi|597746501|ref|XP_007235262.1|	PREDICTED: NADPH oxidase 5 [Astyanax mexicanus]	25.00	284	180	10	41	316	179	437	2e-06	60.8
AmFV0036	gi|238859589|ref|NP_001154997.1|	cysteine-rich/pacifastin venom protein 1 precursor [Nasonia vitripennis]	35.00	140	76	3	374	498	83	222	7e-12	74.7
AmFV0036	gi|238859589|ref|NP_001154997.1|	cysteine-rich/pacifastin venom protein 1 precursor [Nasonia vitripennis]	31.76	148	71	6	58	176	16	162	2e-06	58.2
AmFV0036	gi|357609966|gb|EHJ66762.1|	cysteine-rich/pacifastin venom protein 2 [Danaus plexippus]	34.85	132	65	4	383	497	24	151	3e-11	73.2
AmFV0036	gi|357609966|gb|EHJ66762.1|	cysteine-rich/pacifastin venom protein 2 [Danaus plexippus]	30.00	210	99	6	325	494	50	251	2e-10	70.5
AmFV0036	gi|357609966|gb|EHJ66762.1|	cysteine-rich/pacifastin venom protein 2 [Danaus plexippus]	28.21	195	102	5	338	497	14	205	8e-10	68.6
AmFV0036	gi|357609966|gb|EHJ66762.1|	cysteine-rich/pacifastin venom protein 2 [Danaus plexippus]	28.86	149	80	4	45	167	98	246	1e-07	62.0
AmFV0036	gi|357609966|gb|EHJ66762.1|	cysteine-rich/pacifastin venom protein 2 [Danaus plexippus]	31.76	148	66	4	324	436	103	250	9e-06	56.6
AmFV0036	gi|18496019|emb|CAD11970.1|	pacifastin-related serine protease inhibitor precursor [Locusta migratoria migratorioides]	37.32	142	60	5	371	493	22	153	5e-11	72.0
AmFV0036	gi|18496019|emb|CAD11970.1|	pacifastin-related serine protease inhibitor precursor [Locusta migratoria migratorioides]	41.11	90	48	1	407	496	24	108	1e-09	67.8
AmFV0036	gi|18496019|emb|CAD11970.1|	pacifastin-related serine protease inhibitor precursor [Locusta migratoria migratorioides]	30.53	190	83	6	339	497	25	196	4e-09	65.9
AmFV0036	gi|18496019|emb|CAD11970.1|	pacifastin-related serine protease inhibitor precursor [Locusta migratoria migratorioides]	31.88	138	86	3	42	171	55	192	2e-06	57.8
AmFV0036	gi|18496019|emb|CAD11970.1|	pacifastin-related serine protease inhibitor precursor [Locusta migratoria migratorioides]	35.83	120	58	4	337	437	74	193	3e-06	57.0
AmFV0036	gi|512910875|ref|XP_004927278.1|	PREDICTED: uncharacterized protein LOC101741107 [Bombyx mori]	30.05	203	89	6	335	494	46	238	3e-10	70.1
AmFV0036	gi|512910875|ref|XP_004927278.1|	PREDICTED: uncharacterized protein LOC101741107 [Bombyx mori]	33.09	136	67	3	383	497	5	137	7e-10	68.9
AmFV0036	gi|512910875|ref|XP_004927278.1|	PREDICTED: uncharacterized protein LOC101741107 [Bombyx mori]	31.30	131	63	5	63	167	104	233	1e-07	62.4
AmFV0036	gi|512910875|ref|XP_004927278.1|	PREDICTED: uncharacterized protein LOC101741107 [Bombyx mori]	29.86	144	69	4	63	174	50	193	1e-05	56.2
AmFV0036	gi|57282796|emb|CAF18560.1|	pacifastin-related peptide precursor PP-5 [Schistocerca gregaria]	38.33	120	56	3	339	440	26	145	7e-10	67.8
AmFV0045	gi|167524673|ref|XP_001746672.1|	hypothetical protein [Monosiga brevicollis MX1]_x0001_gb|EDQ88568.1| predicted protein [Monosiga brevicollis MX1]	47.06	102	42	3	1300	1393	867	964	2e-08	69.7
AmFV0045	gi|167524673|ref|XP_001746672.1|	hypothetical protein [Monosiga brevicollis MX1]_x0001_gb|EDQ88568.1| predicted protein [Monosiga brevicollis MX1]	49.47	95	44	2	1317	1408	862	955	1e-07	67.4
AmFV0045	gi|641582721|emb|CDO63478.1|	RNA-binding protein, putative [Plasmodium reichenowi]	36.44	118	72	2	1292	1407	379	495	2e-06	62.8
AmFV0045	gi|579338566|gb|EUT89375.1|	hypothetical protein PFAG_01528 [Plasmodium falciparum Santa Lucia]	41.30	92	52	1	1319	1408	391	482	4e-06	62.0
AmFV0045	gi|579126234|gb|EUR74739.1|	hypothetical protein PFBG_01571 [Plasmodium falciparum 7G8]	41.30	92	52	1	1319	1408	391	482	4e-06	62.0
AmFV0045	gi|574968561|gb|ETW31600.1|	hypothetical protein PFFCH_00965 [Plasmodium falciparum FCH/4]	41.30	92	52	1	1319	1408	392	483	4e-06	62.0
AmFV0052	gi|589590108|gb|EXI62308.1|	hypothetical protein AK33_06225 [Mannheimia haemolytica serotype A1/A6 str. PKL10]	50.00	92	41	1	1129	1215	201	292	1e-15	94.0
AmFV0052	gi|589590108|gb|EXI62308.1|	hypothetical protein AK33_06225 [Mannheimia haemolytica serotype A1/A6 str. PKL10]	48.96	96	48	1	1130	1225	148	242	2e-15	93.2
AmFV0052	gi|589590108|gb|EXI62308.1|	hypothetical protein AK33_06225 [Mannheimia haemolytica serotype A1/A6 str. PKL10]	48.91	92	42	1	1129	1215	225	316	1e-14	90.9
AmFV0052	gi|589590108|gb|EXI62308.1|	hypothetical protein AK33_06225 [Mannheimia haemolytica serotype A1/A6 str. PKL10]	45.92	98	51	1	1130	1225	217	314	1e-14	90.5
AmFV0052	gi|589590108|gb|EXI62308.1|	hypothetical protein AK33_06225 [Mannheimia haemolytica serotype A1/A6 str. PKL10]	46.23	106	50	2	1135	1240	146	244	1e-14	90.5
AmFV0052	gi|589590108|gb|EXI62308.1|	hypothetical protein AK33_06225 [Mannheimia haemolytica serotype A1/A6 str. PKL10]	52.78	72	28	1	1144	1215	143	208	4e-12	82.4
AmFV0052	gi|641401237|gb|KDN89385.1|	cell surface protein [Enterococcus faecalis]_x0001_gb|KDN90649.1| cell surface protein [Enterococcus faecalis]	35.94	128	77	2	1115	1239	39	164	4e-15	88.2
AmFV0052	gi|641401237|gb|KDN89385.1|	cell surface protein [Enterococcus faecalis]_x0001_gb|KDN90649.1| cell surface protein [Enterococcus faecalis]	33.91	115	72	3	1117	1228	60	173	2e-09	70.1
AmFV0052	gi|641401237|gb|KDN89385.1|	cell surface protein [Enterococcus faecalis]_x0001_gb|KDN90649.1| cell surface protein [Enterococcus faecalis]	29.66	118	76	1	1111	1221	72	189	8e-06	59.3
AmFV0052	gi|488320318|ref|WP_002389703.1|	cell wall surface anchor protein [Enterococcus faecalis]_x0001_ref|YP_007152187.1| pheromone response surface protein PrgC [Enterococcus faecalis str. Symbioflor 1]_x0001_gb|EFK76475.1| LPXTG-motif cell wall anchor domain protein [Enterococcus faecalis TUSoD Ef11]_x0001_emb|CCO71473.1| pheromone response surface protein PrgC [Enterococcus faecalis str. Symbioflor 1]_x0001_gb|ETU15363.1| PrgC prot…	35.94	128	77	2	1115	1239	39	164	4e-15	88.2
AmFV0052	gi|488320318|ref|WP_002389703.1|	cell wall surface anchor protein [Enterococcus faecalis]_x0001_ref|YP_007152187.1| pheromone response surface protein PrgC [Enterococcus faecalis str. Symbioflor 1]_x0001_gb|EFK76475.1| LPXTG-motif cell wall anchor domain protein [Enterococcus faecalis TUSoD Ef11]_x0001_emb|CCO71473.1| pheromone response surface protein PrgC [Enterococcus faecalis str. Symbioflor 1]_x0001_gb|ETU15363.1| PrgC prot…	26.06	142	102	2	1117	1255	60	201	1e-09	70.9
AmFV0052	gi|488320318|ref|WP_002389703.1|	cell wall surface anchor protein [Enterococcus faecalis]_x0001_ref|YP_007152187.1| pheromone response surface protein PrgC [Enterococcus faecalis str. Symbioflor 1]_x0001_gb|EFK76475.1| LPXTG-motif cell wall anchor domain protein [Enterococcus faecalis TUSoD Ef11]_x0001_emb|CCO71473.1| pheromone response surface protein PrgC [Enterococcus faecalis str. Symbioflor 1]_x0001_gb|ETU15363.1| PrgC prot…	26.67	135	94	1	1111	1245	72	201	5e-06	60.1
AmFV0052	gi|489738216|ref|WP_003642311.1|	cell surface protein precursor [Lactobacillus plantarum]_x0001_gb|EFK27998.1| LPXTG-motif cell wall anchor domain protein [Lactobacillus plantarum subsp. plantarum ATCC 14917 = JCM 1149 = CGMCC 1.2437]	50.00	98	49	0	1138	1235	1164	1261	7e-15	91.3
AmFV0052	gi|489738216|ref|WP_003642311.1|	cell surface protein precursor [Lactobacillus plantarum]_x0001_gb|EFK27998.1| LPXTG-motif cell wall anchor domain protein [Lactobacillus plantarum subsp. plantarum ATCC 14917 = JCM 1149 = CGMCC 1.2437]	45.35	86	39	2	1130	1213	1178	1257	2e-07	67.0
AmFV0052	gi|489738216|ref|WP_003642311.1|	cell surface protein precursor [Lactobacillus plantarum]_x0001_gb|EFK27998.1| LPXTG-motif cell wall anchor domain protein [Lactobacillus plantarum subsp. plantarum ATCC 14917 = JCM 1149 = CGMCC 1.2437]	50.00	72	34	1	1129	1198	1183	1254	3e-07	66.2
AmFV0052	gi|505244699|ref|WP_015431801.1|	hypothetical protein [Bibersteinia trehalosi]_x0001_ref|YP_007547453.1| hypothetical protein WQG_3820 [Bibersteinia trehalosi USDA-ARS-USMARC-192]_x0001_gb|AGH37662.1| hypothetical protein WQG_3820 [Bibersteinia trehalosi USDA-ARS-USMARC-192]	46.73	107	46	2	1130	1231	79	179	1e-14	90.9
AmFV0061	gi|449139169|gb|AGE89974.1|	per os infectivity factor 1 [Spodoptera littoralis nucleopolyhedrovirus]	28.26	230	136	10	241	470	63	263	1e-11	78.6
AmFV0061	gi|166208476|gb|ABY84889.1|	per os infectivity protein [Spodoptera litura nucleopolyhedrovirus]_x0001_gb|ABY84895.1| per os infectivity protein [Spodoptera litura nucleopolyhedrovirus]	28.26	230	136	10	241	470	63	263	1e-11	78.6
AmFV0061	gi|22138090|gb|AAM93424.1|AF527603_7	ORF 7 [Spodoptera littoralis nucleopolyhedrovirus]	27.83	230	137	10	241	470	63	263	1e-10	75.1
AmFV0061	gi|602219046|gb|AHN92116.1|	pif-1 [Agrotis segetum granulovirus]	29.26	229	129	10	247	470	61	261	2e-10	75.1
AmFV0061	gi|46309389|ref|YP_006279.1|	ORF65 [Agrotis segetum granulovirus]_x0001_gb|AAS82673.1| ORF65 [Agrotis segetum granulovirus]	29.26	229	129	10	247	470	61	261	2e-10	75.1
AmFV0062	gi|406716818|gb|AFS51909.1|	DekiORF31 [Dendrolimus kikuchii nucleopolyhedrovirus]	32.30	226	114	10	292	499	115	319	3e-17	95.5
AmFV0062	gi|68304267|ref|YP_249735.1|	PIF-1 [Chrysodeixis chalcites nucleopolyhedrovirus]_x0001_gb|AAY84062.1| PIF-1 [Chrysodeixis chalcites nucleopolyhedrovirus]_x0001_gb|AGE61691.1| PIF-1 [Chrysodeixis chalcites nucleopolyhedrovirus]	34.86	175	87	8	292	461	114	266	6e-15	88.6
AmFV0062	gi|20069928|ref|NP_613132.1|	hypothetical protein McnAVgp049 [Mamestra configurata nucleopolyhedrovirus A]_x0001_gb|AAM09157.1| unknown [Mamestra configurata nucleopolyhedrovirus A]_x0001_gb|AAQ11068.1| hypothetical protein [Mamestra configurata nucleopolyhedrovirus A]	28.29	304	163	15	177	471	26	283	1e-14	87.8
AmFV0062	gi|21686732|ref|NP_663232.1|	hypothetical protein [Phthorimaea operculella granulovirus]_x0001_gb|AAM70265.1| hypothetical protein [Phthorimaea operculella granulovirus]	29.32	249	128	10	227	470	71	276	2e-14	87.0
AmFV0062	gi|46309389|ref|YP_006279.1|	ORF65 [Agrotis segetum granulovirus]_x0001_gb|AAS82673.1| ORF65 [Agrotis segetum granulovirus]	28.86	246	131	10	293	526	120	333	2e-14	87.0
AmFV0069	gi|675224934|emb|CDS44732.1|	conserved Plasmodium protein, unknown function [Plasmodium berghei ANKA]	30.00	130	87	2	296	422	31	159	8e-13	80.5
AmFV0069	gi|675224934|emb|CDS44732.1|	conserved Plasmodium protein, unknown function [Plasmodium berghei ANKA]	29.71	138	82	4	289	422	23	149	7e-11	74.7
AmFV0069	gi|675224934|emb|CDS44732.1|	conserved Plasmodium protein, unknown function [Plasmodium berghei ANKA]	25.17	151	108	2	255	401	20	169	8e-11	74.3
AmFV0069	gi|675224934|emb|CDS44732.1|	conserved Plasmodium protein, unknown function [Plasmodium berghei ANKA]	27.97	143	97	3	264	403	16	155	1e-10	73.6
AmFV0069	gi|675224934|emb|CDS44732.1|	conserved Plasmodium protein, unknown function [Plasmodium berghei ANKA]	28.10	121	84	2	294	414	69	186	9e-10	71.2
AmFV0069	gi|675224934|emb|CDS44732.1|	conserved Plasmodium protein, unknown function [Plasmodium berghei ANKA]	36.47	85	51	3	325	408	12	94	5e-08	65.5
AmFV0069	gi|675224934|emb|CDS44732.1|	conserved Plasmodium protein, unknown function [Plasmodium berghei ANKA]	34.48	87	55	2	336	422	15	99	2e-06	60.1
AmFV0069	gi|496464688|ref|WP_009173533.1|	hypothetical protein [Neisseria sp. oral taxon 014]_x0001_gb|EFI24314.1| GETHR pentapeptide repeat (5 copies) [Neisseria sp. oral taxon 014 str. F0314]	59.42	69	26	1	328	396	44	110	5e-10	71.2
AmFV0069	gi|496464688|ref|WP_009173533.1|	hypothetical protein [Neisseria sp. oral taxon 014]_x0001_gb|EFI24314.1| GETHR pentapeptide repeat (5 copies) [Neisseria sp. oral taxon 014 str. F0314]	58.57	70	28	1	345	413	49	118	5e-10	71.2
AmFV0069	gi|496464688|ref|WP_009173533.1|	hypothetical protein [Neisseria sp. oral taxon 014]_x0001_gb|EFI24314.1| GETHR pentapeptide repeat (5 copies) [Neisseria sp. oral taxon 014 str. F0314]	42.59	108	57	2	302	409	26	128	2e-09	69.3
AmFV0069	gi|496464688|ref|WP_009173533.1|	hypothetical protein [Neisseria sp. oral taxon 014]_x0001_gb|EFI24314.1| GETHR pentapeptide repeat (5 copies) [Neisseria sp. oral taxon 014 str. F0314]	58.57	70	27	2	344	412	43	111	3e-09	68.9
AmFV0069	gi|655995574|ref|WP_029037189.1|	transcription termination factor Rho [Salinimicrobium xinjiangense]	44.07	118	53	5	293	401	119	232	8e-09	67.4
AmFV0069	gi|449687216|ref|XP_004211393.1|	PREDICTED: uncharacterized protein LOC101238162, partial [Hydra vulgaris]	39.74	78	42	2	323	396	969	1045	6e-08	65.1
AmFV0069	gi|449687216|ref|XP_004211393.1|	PREDICTED: uncharacterized protein LOC101238162, partial [Hydra vulgaris]	32.41	108	68	2	293	396	929	1035	5e-07	62.0
AmFV0069	gi|449687216|ref|XP_004211393.1|	PREDICTED: uncharacterized protein LOC101238162, partial [Hydra vulgaris]	39.73	73	39	2	328	396	984	1055	8e-07	61.2
AmFV0069	gi|449687216|ref|XP_004211393.1|	PREDICTED: uncharacterized protein LOC101238162, partial [Hydra vulgaris]	40.58	69	39	2	328	396	994	1060	2e-06	60.1
AmFV0069	gi|449687216|ref|XP_004211393.1|	PREDICTED: uncharacterized protein LOC101238162, partial [Hydra vulgaris]	40.58	69	36	2	328	392	1009	1076	4e-06	59.3
AmFV0069	gi|449687216|ref|XP_004211393.1|	PREDICTED: uncharacterized protein LOC101238162, partial [Hydra vulgaris]	38.36	73	40	2	328	396	999	1070	1e-05	57.8
AmFV0069	gi|449687216|ref|XP_004211393.1|	PREDICTED: uncharacterized protein LOC101238162, partial [Hydra vulgaris]	38.36	73	40	2	328	396	1004	1075	1e-05	57.8
AmFV0069	gi|241247398|ref|XP_002402802.1|	serine/threonine kinase pskh, putative [Ixodes scapularis]_x0001_gb|EEC06044.1| serine/threonine kinase pskh, putative [Ixodes scapularis]	42.22	90	51	1	328	416	146	235	7e-08	64.3
AmFV0074	gi|527641832|gb|EPU34246.1|	hypothetical protein SAG0146_06605, partial [Streptococcus agalactiae MRI Z1-039]	55.98	184	75	2	815	998	39	216	2e-31	136
AmFV0074	gi|527641832|gb|EPU34246.1|	hypothetical protein SAG0146_06605, partial [Streptococcus agalactiae MRI Z1-039]	52.49	181	82	2	821	998	1	180	7e-28	126
AmFV0074	gi|527641832|gb|EPU34246.1|	hypothetical protein SAG0146_06605, partial [Streptococcus agalactiae MRI Z1-039]	53.01	83	39	0	815	897	135	217	2e-10	72.4
AmFV0074	gi|527641832|gb|EPU34246.1|	hypothetical protein SAG0146_06605, partial [Streptococcus agalactiae MRI Z1-039]	48.39	93	48	0	819	911	127	219	6e-10	71.2
AmFV0079	gi|548578325|gb|AGX01469.1|	P74 [Bombyx mori nucleopolyhedrovirus]	31.25	144	85	5	12	153	5	136	4e-08	67.8
AmFV0079	gi|393717452|gb|AFN21372.1|	P74 [Bombyx mori nucleopolyhedrovirus]_x0001_gb|AGX01213.1| P74 [Bombyx mori nucleopolyhedrovirus]_x0001_gb|AGX01341.1| P74 [Bombyx mori nucleopolyhedrovirus]	31.25	144	85	5	12	153	5	136	4e-08	67.8
AmFV0079	gi|9630939|ref|NP_047536.1|	P74 [Bombyx mori nucleopolyhedrovirus]_x0001_gb|AAC63805.1| P74 [Bombyx mori nucleopolyhedrovirus]_x0001_gb|AFN09043.1| P74 [Bombyx mori nucleopolyhedrovirus]_x0001_gb|AFN21094.1| P74 [Bombyx mori nucleopolyhedrovirus]	31.25	144	85	5	12	153	5	136	4e-08	67.8
AmFV0079	gi|393717311|gb|AFN21232.1|	P74 [Bombyx mori nucleopolyhedrovirus]	31.25	144	85	5	12	153	5	136	4e-08	67.8
AmFV0079	gi|237643671|ref|YP_002884361.1|	P74 [Bombyx mandarina nucleopolyhedrovirus]_x0001_gb|ACQ57312.1| P74 [Bombyx mandarina nucleopolyhedrovirus]	31.25	144	85	5	12	153	5	136	4e-08	67.8
AmFV0084	gi|213159326|ref|YP_002321369.1|	HZV_115-like protein [Oryctes rhinoceros nudivirus]_x0001_gb|ACH96188.1| HZV_115-like protein [Oryctes rhinoceros nudivirus]	31.09	193	116	6	202	390	3	182	1e-15	85.9
AmFV0097	gi|307192002|gb|EFN75392.1|	hypothetical protein EAI_06176 [Harpegnathos saltator]	54.87	113	45	4	1157	1265	7	117	2e-09	68.6
AmFV0097	gi|307192002|gb|EFN75392.1|	hypothetical protein EAI_06176 [Harpegnathos saltator]	56.19	105	40	4	1165	1265	3	105	6e-09	66.6
AmFV0097	gi|307192002|gb|EFN75392.1|	hypothetical protein EAI_06176 [Harpegnathos saltator]	57.45	94	35	3	1176	1265	1	93	1e-07	62.8
AmFV0097	gi|307192002|gb|EFN75392.1|	hypothetical protein EAI_06176 [Harpegnathos saltator]	54.21	107	41	4	1157	1260	23	124	1e-07	62.8
AmFV0097	gi|307193716|gb|EFN76398.1|	hypothetical protein EAI_16034 [Harpegnathos saltator]	54.24	118	50	4	1149	1265	5	119	4e-09	67.8
AmFV0097	gi|307193716|gb|EFN76398.1|	hypothetical protein EAI_16034 [Harpegnathos saltator]	56.36	110	44	4	1157	1265	17	123	4e-09	67.4
AmFV0097	gi|307193716|gb|EFN76398.1|	hypothetical protein EAI_16034 [Harpegnathos saltator]	56.36	110	44	4	1157	1265	25	131	4e-09	67.4
AmFV0097	gi|307193716|gb|EFN76398.1|	hypothetical protein EAI_16034 [Harpegnathos saltator]	56.36	110	44	4	1157	1265	33	139	4e-09	67.4
AmFV0102	gi|134303464|ref|YP_001111333.1|	per os infectivity factor 2 [Gryllus bimaculatus nudivirus]_x0001_gb|ABO45399.1| per os infectivity factor 2 [Gryllus bimaculatus nudivirus]	30.06	173	105	4	129	292	92	257	5e-14	82.4
AmFV0102	gi|410493617|ref|YP_006908555.1|	PIF-2 [Epinotia aporema granulovirus]_x0001_gb|AER41473.1| PIF-2 [Epinotia aporema granulovirus]	24.89	221	138	7	137	334	96	311	2e-12	77.8
AmFV0102	gi|187903126|ref|YP_001883417.1|	pif-2 [Musca domestica salivary gland hypertrophy virus]_x0001_gb|ACD03548.1| pif-2 [Musca domestica salivary gland hypertrophy virus]	27.44	277	150	11	17	276	3	245	3e-12	77.0
AmFV0102	gi|665790417|ref|XP_008560895.1|	PREDICTED: uncharacterized protein LOC103580786 [Microplitis demolitor]_x0001_gb|EZA45695.1| per os infectivity factor pif-2 [Microplitis demolitor]	29.08	196	113	9	149	321	122	314	2e-11	75.1
AmFV0102	gi|262090375|gb|ACY25115.1|	per os infectivity factor-2 [Musca domestica salivary gland hypertrophy virus]	33.33	135	85	4	119	249	40	173	3e-11	71.6
AmFV0103	gi|512877475|ref|XP_004919240.1|	PREDICTED: cell surface glycoprotein 1-like [Xenopus (Silurana) tropicalis]	28.63	517	299	17	1014	1501	182	657	8e-22	113
AmFV0103	gi|512877475|ref|XP_004919240.1|	PREDICTED: cell surface glycoprotein 1-like [Xenopus (Silurana) tropicalis]	28.06	499	295	18	1029	1506	75	530	1e-19	106
AmFV0103	gi|512877475|ref|XP_004919240.1|	PREDICTED: cell surface glycoprotein 1-like [Xenopus (Silurana) tropicalis]	26.15	589	365	19	1008	1570	74	618	8e-19	103
AmFV0103	gi|512877475|ref|XP_004919240.1|	PREDICTED: cell surface glycoprotein 1-like [Xenopus (Silurana) tropicalis]	30.30	439	261	14	1014	1422	254	677	5e-17	98.2
AmFV0103	gi|512855031|ref|XP_002940281.2|	PREDICTED: glutamine and serine-rich protein 1 isoform X1 [Xenopus (Silurana) tropicalis]	35.54	242	109	9	1017	1238	1875	2089	7e-13	84.7
AmFV0103	gi|512855027|ref|XP_004916336.1|	PREDICTED: glutamine and serine-rich protein 1 isoform X2 [Xenopus (Silurana) tropicalis]	35.54	242	109	9	1017	1238	1800	2014	9e-13	84.3
AmFV0103	gi|525030682|ref|XP_005062724.1|	PREDICTED: uncharacterized protein DDB_G0284459-like [Ficedula albicollis]	43.39	189	73	7	1063	1240	97	262	2e-09	71.2
AmFV0103	gi|525030682|ref|XP_005062724.1|	PREDICTED: uncharacterized protein DDB_G0284459-like [Ficedula albicollis]	34.21	266	121	7	1063	1290	4	253	3e-09	70.9
AmFV0104	gi|657123791|gb|AID30104.1|	collagen triple helix repeat family protein [Mesorhizobium huakuii 7653R]	67.61	71	22	1	95	165	631	700	2e-07	64.7
AmFV0104	gi|657123791|gb|AID30104.1|	collagen triple helix repeat family protein [Mesorhizobium huakuii 7653R]	48.21	112	54	1	56	167	392	499	7e-07	62.8
AmFV0104	gi|562983617|gb|ESX09215.1|	hypothetical protein X768_18300 [Mesorhizobium sp. LSJC265A00]	58.33	84	34	1	82	165	147	229	3e-07	63.5
AmFV0104	gi|562983617|gb|ESX09215.1|	hypothetical protein X768_18300 [Mesorhizobium sp. LSJC265A00]	49.09	110	55	1	56	165	148	256	2e-06	60.8
AmFV0104	gi|665833837|ref|WP_031201954.1|	hypothetical protein, partial [Mesorhizobium sp. LSJC265A00]	58.33	84	34	1	81	164	279	361	9e-07	62.0
AmFV0104	gi|648217359|ref|WP_025998513.1|	hypothetical protein [Bacillus cereus]	58.82	85	33	1	85	167	225	309	2e-06	60.8
AmFV0104	gi|558692488|ref|WP_023521905.1|	collagen triple helix repeat-containing protein [Bacillus thuringiensis]_x0001_ref|YP_008818988.1| collagen triple helix repeat-containing protein [Bacillus thuringiensis YBT-1518]_x0001_gb|AHA71801.1| collagen triple helix repeat-containing protein [Bacillus thuringiensis YBT-1518]	50.00	110	54	1	56	165	71	179	3e-06	60.1
AmFV0105	gi|633272587|gb|AHZ53364.1|	collagen-like protein [Bacillus thuringiensis serovar kurstaki str. YBT-1520]	56.10	82	35	1	326	407	31	111	9e-12	77.0
AmFV0105	gi|633272587|gb|AHZ53364.1|	collagen-like protein [Bacillus thuringiensis serovar kurstaki str. YBT-1520]	45.95	111	53	4	333	437	5	114	1e-07	64.3
AmFV0105	gi|633272587|gb|AHZ53364.1|	collagen-like protein [Bacillus thuringiensis serovar kurstaki str. YBT-1520]	52.56	78	33	1	330	407	92	165	1e-05	57.8
AmFV0105	gi|489247487|ref|WP_003155642.1|	putative threonine-rich GPI-anchored glycoprotein, partial [Bacillus amyloliquefaciens]_x0001_gb|EKE46372.1| putative threonine-rich GPI-anchored glycoprotein, partial [Bacillus amyloliquefaciens subsp. plantarum M27]	56.96	79	33	1	328	406	708	785	2e-09	70.5
AmFV0105	gi|489247487|ref|WP_003155642.1|	putative threonine-rich GPI-anchored glycoprotein, partial [Bacillus amyloliquefaciens]_x0001_gb|EKE46372.1| putative threonine-rich GPI-anchored glycoprotein, partial [Bacillus amyloliquefaciens subsp. plantarum M27]	52.33	86	31	2	330	406	644	728	1e-06	62.0
AmFV0105	gi|489247487|ref|WP_003155642.1|	putative threonine-rich GPI-anchored glycoprotein, partial [Bacillus amyloliquefaciens]_x0001_gb|EKE46372.1| putative threonine-rich GPI-anchored glycoprotein, partial [Bacillus amyloliquefaciens subsp. plantarum M27]	48.15	108	49	3	330	437	65	165	4e-06	60.1
AmFV0105	gi|665881297|ref|WP_031248503.1|	mucin 17-like protein, partial [Mesorhizobium sp. LNHC229A00]	54.12	85	37	1	329	411	299	383	4e-09	69.3
AmFV0105	gi|665835824|ref|WP_031203941.1|	hypothetical protein, partial [Mesorhizobium sp. L103C105A0]	53.75	80	36	1	332	411	66	144	3e-08	64.3
AmFV0105	gi|505201454|ref|WP_015388556.1|	mucin 17-like protein [Bacillus amyloliquefaciens]_x0001_ref|YP_007446557.1| mucin 17-like protein [Bacillus amyloliquefaciens IT-45]_x0001_gb|AGF28676.1| mucin 17-like protein [Bacillus amyloliquefaciens IT-45]_x0001_gb|ERK81700.1| hypothetical protein N786_18675 [Bacillus amyloliquefaciens UASWS BA1]	56.94	72	30	1	330	401	696	766	1e-07	65.1
AmFV0108	gi|354334934|gb|AER23883.1|	BroN, partial [Apis mellifera filamentous virus]	50.94	265	127	3	1	264	1	263	6e-75	253
AmFV0108	gi|684182406|gb|AIN51353.1|	BroN, partial [Apis mellifera filamentous virus]	50.89	169	80	3	83	250	2	168	2e-42	160
AmFV0108	gi|292397821|ref|YP_003517887.1|	BRO-M [Lymantria xylina MNPV]_x0001_gb|ADD73856.1| BRO-M [Lymantria xylina MNPV]	28.92	204	123	5	71	257	77	275	6e-11	75.1
AmFV0108	gi|292397821|ref|YP_003517887.1|	BRO-M [Lymantria xylina MNPV]_x0001_gb|ADD73856.1| BRO-M [Lymantria xylina MNPV]	31.25	144	97	2	120	261	1	144	7e-06	58.9
AmFV0108	gi|409978741|gb|AFV50352.1|	Bro11 [Heliothis virescens ascovirus 3g]	28.35	261	159	8	120	362	1	251	2e-10	73.6
AmFV0108	gi|9630998|ref|NP_047668.1|	Ld-bro-a [Lymantria dispar multiple nucleopolyhedrovirus]_x0001_gb|AAC70217.1| Ld-bro-a [Lymantria dispar multiple nucleopolyhedrovirus]	31.72	145	93	2	120	263	1	140	1e-08	67.4
AmFV0110	gi|354334934|gb|AER23883.1|	BroN, partial [Apis mellifera filamentous virus]	41.89	265	148	6	1	261	1	263	4e-54	196
AmFV0110	gi|684182406|gb|AIN51353.1|	BroN, partial [Apis mellifera filamentous virus]	39.88	168	97	4	82	247	2	167	6e-28	120
AmFV0110	gi|22549476|ref|NP_689249.1|	bro-c gene product [Mamestra configurata nucleopolyhedrovirus B]_x0001_gb|AAM95061.1| BRO-C [Mamestra configurata nucleopolyhedrovirus B]	29.22	219	134	10	119	330	1	205	3e-09	68.9
AmFV0112	gi|684182406|gb|AIN51353.1|	BroN, partial [Apis mellifera filamentous virus]	97.02	168	5	0	82	249	1	168	3e-113	343
AmFV0112	gi|448937947|gb|AGE61478.1|	BRO-B [Chrysodeixis chalcites nucleopolyhedrovirus]	30.11	279	169	11	3	262	4	275	1e-15	89.4
AmFV0112	gi|441464010|gb|AGC36283.1|	BRO-B protein [Chrysodeixis chalcites SNPV TF1-A]	29.39	279	171	11	3	262	4	275	8e-15	87.0
AmFV0112	gi|68304205|ref|YP_249673.1|	BRO-B [Chrysodeixis chalcites nucleopolyhedrovirus]_x0001_gb|AAY84000.1| BRO-B [Chrysodeixis chalcites nucleopolyhedrovirus]_x0001_gb|AGE61629.1| BRO-B [Chrysodeixis chalcites nucleopolyhedrovirus]	29.64	280	175	8	3	263	4	280	3e-14	85.5
AmFV0113	gi|354334934|gb|AER23883.1|	BroN, partial [Apis mellifera filamentous virus]	26.88	253	144	8	1	249	1	216	3e-12	75.9
AmFV0115	gi|615416121|ref|XP_007585121.1|	putative glycosyl family protein [Neofusicoccum parvum UCRNP2]_x0001_gb|EOD47410.1| putative glycosyl family protein [Neofusicoccum parvum UCRNP2]	51.85	54	26	0	366	419	457	510	3e-07	63.5
AmFV0115	gi|615416121|ref|XP_007585121.1|	putative glycosyl family protein [Neofusicoccum parvum UCRNP2]_x0001_gb|EOD47410.1| putative glycosyl family protein [Neofusicoccum parvum UCRNP2]	51.85	54	26	0	366	419	449	502	1e-06	61.6
AmFV0115	gi|443706268|gb|ELU02411.1|	hypothetical protein CAPTEDRAFT_226309 [Capitella teleta]	51.67	60	29	0	360	419	470	529	1e-06	61.2
AmFV0125	gi|322510472|gb|ADX05786.1|	hypothetical protein 162322222 [Organic Lake phycodnavirus 1]_x0001_gb|ADX06647.1| hypothetical protein 162281048 [Organic Lake phycodnavirus]	23.32	283	150	10	207	488	14	230	2e-08	64.7
AmFV0125	gi|322511343|gb|ADX06652.1|	hypothetical protein 162281058 [Organic Lake phycodnavirus]	22.97	283	151	10	207	488	8	224	5e-08	63.2
AmFV0125	gi|322510914|gb|ADX06227.1|	hypothetical protein 162300096 [Organic Lake phycodnavirus 2]	21.32	272	153	10	207	477	14	225	4e-07	60.5
AmFV0125	gi|516676335|ref|WP_018035929.1|	hypothetical protein [Marine Group II euryarchaeote SCGC AB-629-J06]	23.36	274	142	12	205	474	17	226	6e-07	60.5
AmFV0126	gi|307205663|gb|EFN83926.1|	hypothetical protein EAI_05533 [Harpegnathos saltator]	29.41	289	188	7	351	635	441	717	9e-25	120
AmFV0138	gi|483524242|gb|EOB08295.1|	hypothetical protein Anapl_01505, partial [Anas platyrhynchos]	38.64	88	53	1	152	239	1	87	2e-06	55.8
AmFV0173	gi|675224625|emb|CDS44235.1|	conserved Plasmodium protein, unknown function [Plasmodium berghei ANKA]	65.22	46	16	0	287	332	79	124	1e-07	63.2
AmFV0173	gi|675224625|emb|CDS44235.1|	conserved Plasmodium protein, unknown function [Plasmodium berghei ANKA]	63.04	46	17	0	283	328	79	124	5e-07	61.2
AmFV0173	gi|675224625|emb|CDS44235.1|	conserved Plasmodium protein, unknown function [Plasmodium berghei ANKA]	69.23	39	12	0	295	333	83	121	1e-06	60.1
AmFV0173	gi|68068321|ref|XP_676070.1|	hypothetical protein [Plasmodium berghei strain ANKA]_x0001_emb|CAH98852.1| conserved hypothetical protein [Plasmodium berghei]	65.22	46	16	0	287	332	79	124	5e-07	60.8
AmFV0173	gi|68068321|ref|XP_676070.1|	hypothetical protein [Plasmodium berghei strain ANKA]_x0001_emb|CAH98852.1| conserved hypothetical protein [Plasmodium berghei]	63.04	46	17	0	283	328	79	124	8e-07	60.1
AmFV0173	gi|68068321|ref|XP_676070.1|	hypothetical protein [Plasmodium berghei strain ANKA]_x0001_emb|CAH98852.1| conserved hypothetical protein [Plasmodium berghei]	62.22	45	17	0	295	339	83	127	4e-06	58.2
AmFV0173	gi|675229342|emb|CDS52510.1|	conserved Plasmodium protein, unknown function [Plasmodium berghei ANKA]	54.72	53	24	0	287	339	201	253	5e-07	60.5
AmFV0173	gi|675229342|emb|CDS52510.1|	conserved Plasmodium protein, unknown function [Plasmodium berghei ANKA]	70.00	40	12	0	294	333	200	239	1e-06	58.9
AmFV0173	gi|675229342|emb|CDS52510.1|	conserved Plasmodium protein, unknown function [Plasmodium berghei ANKA]	61.36	44	17	0	283	326	201	244	1e-05	56.2
AmFV0173	gi|149236149|ref|XP_001523952.1|	conserved hypothetical protein [Lodderomyces elongisporus NRRL YB-4239]_x0001_gb|EDK46584.1| conserved hypothetical protein [Lodderomyces elongisporus NRRL YB-4239]	43.42	76	43	0	255	330	470	545	8e-06	57.8
AmFV0184	gi|124806346|ref|XP_001350697.1|	conserved Plasmodium protein [Plasmodium falciparum 3D7]_x0001_gb|AAN36377.1| conserved Plasmodium protein [Plasmodium falciparum 3D7]	38.14	97	59	1	157	253	250	345	2e-08	64.7
AmFV0184	gi|124806346|ref|XP_001350697.1|	conserved Plasmodium protein [Plasmodium falciparum 3D7]_x0001_gb|AAN36377.1| conserved Plasmodium protein [Plasmodium falciparum 3D7]	32.29	96	65	0	165	260	245	340	1e-05	56.2
AmFV0197	gi|692293892|ref|WP_032114914.1|	chitin-binding protein [Arsenophonus endosymbiont of Nilaparvata lugens]	42.37	177	81	6	48	216	29	192	4e-33	137
AmFV0197	gi|497394445|ref|WP_009708658.1|	chitin-binding protein [Desmospora sp. 8437]_x0001_gb|EGK13844.1| chitin-binding protein/carbohydrate-binding protein [Desmospora sp. 8437]	37.88	198	101	7	29	216	14	199	7e-33	138
AmFV0197	gi|652427505|ref|WP_026822840.1|	chitin-binding protein [Arsenophonus nasoniae]_x0001_emb|CBA71527.1| N-acetylglucosamine-binding protein A [Arsenophonus nasoniae]	41.34	179	80	7	48	216	29	192	1e-31	133
AmFV0197	gi|573023772|gb|AHF79307.1|	Putative chitin binding protein [Sodalis sp. HS1]	39.80	201	104	6	25	219	5	194	1e-31	133
AmFV0197	gi|488065352|ref|WP_002136749.1|	chitin-binding protein [Bacillus cereus]_x0001_gb|EJV85559.1| hypothetical protein IG3_02303 [Bacillus cereus HuA2-1]	38.89	198	98	6	30	216	12	197	2e-31	133
AmFV0201	gi|585706745|ref|XP_006898870.1|	PREDICTED: mucin-5AC-like [Elephantulus edwardii]	57.41	54	23	0	61	114	2	55	6e-09	61.6
AmFV0201	gi|641538638|gb|KDO32469.1|	hypothetical protein SPRG_02946 [Saprolegnia parasitica CBS 223.65]	48.39	62	32	0	48	109	1622	1683	1e-08	62.0
AmFV0201	gi|641538638|gb|KDO32469.1|	hypothetical protein SPRG_02946 [Saprolegnia parasitica CBS 223.65]	54.35	46	21	0	60	105	1640	1685	8e-07	56.6
AmFV0201	gi|641538638|gb|KDO32469.1|	hypothetical protein SPRG_02946 [Saprolegnia parasitica CBS 223.65]	48.98	49	25	0	61	109	1617	1665	2e-06	55.5
AmFV0201	gi|576487110|gb|EUA80629.1|	collagen triple helix repeat family protein [Mycobacterium abscessus 103]	50.00	66	33	0	45	110	90	155	9e-06	53.1
AmFV0201	gi|576487110|gb|EUA80629.1|	collagen triple helix repeat family protein [Mycobacterium abscessus 103]	50.00	66	33	0	45	110	96	161	9e-06	53.1
AmFV0201	gi|576487110|gb|EUA80629.1|	collagen triple helix repeat family protein [Mycobacterium abscessus 103]	50.00	66	33	0	45	110	102	167	9e-06	53.1
AmFV0201	gi|576487110|gb|EUA80629.1|	collagen triple helix repeat family protein [Mycobacterium abscessus 103]	50.00	66	33	0	45	110	108	173	9e-06	53.1
AmFV0201	gi|576487110|gb|EUA80629.1|	collagen triple helix repeat family protein [Mycobacterium abscessus 103]	50.00	66	33	0	45	110	114	179	9e-06	53.1
AmFV0201	gi|576487110|gb|EUA80629.1|	collagen triple helix repeat family protein [Mycobacterium abscessus 103]	50.00	66	33	0	45	110	120	185	9e-06	53.1
AmFV0201	gi|576487110|gb|EUA80629.1|	collagen triple helix repeat family protein [Mycobacterium abscessus 103]	50.00	66	33	0	45	110	126	191	9e-06	53.1
AmFV0201	gi|576487110|gb|EUA80629.1|	collagen triple helix repeat family protein [Mycobacterium abscessus 103]	50.00	66	33	0	45	110	132	197	9e-06	53.1
AmFV0201	gi|576487110|gb|EUA80629.1|	collagen triple helix repeat family protein [Mycobacterium abscessus 103]	50.00	66	33	0	45	110	138	203	9e-06	53.1
AmFV0201	gi|576487110|gb|EUA80629.1|	collagen triple helix repeat family protein [Mycobacterium abscessus 103]	50.00	66	33	0	45	110	144	209	9e-06	53.1
AmFV0201	gi|576487110|gb|EUA80629.1|	collagen triple helix repeat family protein [Mycobacterium abscessus 103]	43.02	86	49	0	25	110	58	143	1e-05	52.8
AmFV0201	gi|690290005|gb|AIR41511.1|	hypothetical protein LH56_02695 [Mycobacterium abscessus subsp. bolletii]	58.82	51	21	0	60	110	285	335	1e-05	52.8
AmFV0201	gi|690290005|gb|AIR41511.1|	hypothetical protein LH56_02695 [Mycobacterium abscessus subsp. bolletii]	58.82	51	21	0	60	110	291	341	1e-05	52.8
AmFV0201	gi|491262553|ref|WP_005120700.1|	hypothetical protein [Mycobacterium abscessus]_x0001_gb|EIV73328.1| hypothetical protein MM2B0107_3536 [Mycobacterium abscessus subsp. bolletii 2B-0107]	58.82	51	21	0	60	110	285	335	1e-05	52.8
AmFV0211	gi|677437752|gb|KFQ35705.1|	hypothetical protein N332_10282, partial [Mesitornis unicolor]	48.78	41	21	0	4	44	2	42	4e-06	49.3
AmFV0211	gi|677437752|gb|KFQ35705.1|	hypothetical protein N332_10282, partial [Mesitornis unicolor]	48.78	41	21	0	4	44	7	47	4e-06	49.3
AmFV0211	gi|677437752|gb|KFQ35705.1|	hypothetical protein N332_10282, partial [Mesitornis unicolor]	48.78	41	21	0	4	44	12	52	4e-06	49.3
AmFV0211	gi|677437752|gb|KFQ35705.1|	hypothetical protein N332_10282, partial [Mesitornis unicolor]	48.78	41	21	0	4	44	17	57	4e-06	49.3
AmFV0211	gi|677437752|gb|KFQ35705.1|	hypothetical protein N332_10282, partial [Mesitornis unicolor]	48.78	41	21	0	4	44	22	62	4e-06	49.3
AmFV0211	gi|677437752|gb|KFQ35705.1|	hypothetical protein N332_10282, partial [Mesitornis unicolor]	48.78	41	21	0	4	44	27	67	4e-06	49.3
AmFV0211	gi|677437752|gb|KFQ35705.1|	hypothetical protein N332_10282, partial [Mesitornis unicolor]	48.78	41	21	0	4	44	32	72	4e-06	49.3
AmFV0211	gi|677437752|gb|KFQ35705.1|	hypothetical protein N332_10282, partial [Mesitornis unicolor]	48.78	41	21	0	4	44	37	77	4e-06	49.3
AmFV0211	gi|677437752|gb|KFQ35705.1|	hypothetical protein N332_10282, partial [Mesitornis unicolor]	48.78	41	21	0	4	44	42	82	4e-06	49.3
AmFV0211	gi|677437752|gb|KFQ35705.1|	hypothetical protein N332_10282, partial [Mesitornis unicolor]	48.78	41	21	0	4	44	47	87	4e-06	49.3
AmFV0211	gi|677437752|gb|KFQ35705.1|	hypothetical protein N332_10282, partial [Mesitornis unicolor]	48.78	41	21	0	4	44	52	92	4e-06	49.3
AmFV0211	gi|677437752|gb|KFQ35705.1|	hypothetical protein N332_10282, partial [Mesitornis unicolor]	48.78	41	21	0	4	44	57	97	4e-06	49.3
AmFV0211	gi|677437752|gb|KFQ35705.1|	hypothetical protein N332_10282, partial [Mesitornis unicolor]	48.78	41	21	0	4	44	62	102	4e-06	49.3
AmFV0211	gi|677437752|gb|KFQ35705.1|	hypothetical protein N332_10282, partial [Mesitornis unicolor]	48.78	41	21	0	4	44	67	107	4e-06	49.3
AmFV0211	gi|677437752|gb|KFQ35705.1|	hypothetical protein N332_10282, partial [Mesitornis unicolor]	48.78	41	21	0	4	44	72	112	4e-06	49.3
AmFV0211	gi|677437752|gb|KFQ35705.1|	hypothetical protein N332_10282, partial [Mesitornis unicolor]	48.78	41	21	0	4	44	77	117	4e-06	49.3
AmFV0211	gi|677437752|gb|KFQ35705.1|	hypothetical protein N332_10282, partial [Mesitornis unicolor]	48.78	41	21	0	4	44	82	122	4e-06	49.3
AmFV0211	gi|677437752|gb|KFQ35705.1|	hypothetical protein N332_10282, partial [Mesitornis unicolor]	48.78	41	21	0	4	44	87	127	4e-06	49.3
AmFV0211	gi|677437752|gb|KFQ35705.1|	hypothetical protein N332_10282, partial [Mesitornis unicolor]	48.78	41	21	0	4	44	92	132	4e-06	49.3
AmFV0211	gi|677437752|gb|KFQ35705.1|	hypothetical protein N332_10282, partial [Mesitornis unicolor]	48.78	41	21	0	4	44	97	137	4e-06	49.3
AmFV0211	gi|677437752|gb|KFQ35705.1|	hypothetical protein N332_10282, partial [Mesitornis unicolor]	48.78	41	21	0	4	44	102	142	4e-06	49.3
AmFV0211	gi|677437752|gb|KFQ35705.1|	hypothetical protein N332_10282, partial [Mesitornis unicolor]	48.78	41	21	0	4	44	107	147	4e-06	49.3
AmFV0211	gi|677437752|gb|KFQ35705.1|	hypothetical protein N332_10282, partial [Mesitornis unicolor]	48.78	41	21	0	4	44	112	152	4e-06	49.3
AmFV0211	gi|677437752|gb|KFQ35705.1|	hypothetical protein N332_10282, partial [Mesitornis unicolor]	51.28	39	19	0	4	42	117	155	1e-05	48.1
AmFV0211	gi|156094667|ref|XP_001613370.1|	Sec24-related protein [Plasmodium vivax Sal-1]_x0001_gb|EDL43643.1| Sec24-related protein, putative [Plasmodium vivax]	64.29	42	15	0	4	45	433	474	5e-06	52.0
AmFV0211	gi|82752969|ref|XP_727488.1|	hypothetical protein [Plasmodium yoelii yoelii 17XNL]_x0001_gb|EAA19053.1| hypothetical protein [Plasmodium yoelii yoelii]	70.73	41	12	0	2	42	93	133	1e-05	48.5
AmFV0221	gi|291092706|gb|ADD74390.1|	ribonucleotide reductase small subunit [uncultured virus]	99.15	117	1	0	2200	2316	1	117	1e-71	250
AmFV0221	gi|374724341|gb|EHR76421.1|	ribonucleoside-diphosphate reductase beta chain [uncultured marine group II euryarchaeote]	56.57	175	73	2	2141	2315	24	195	3e-53	204
AmFV0221	gi|15617531|ref|NP_258331.1|	RR2B [Spodoptera litura nucleopolyhedrovirus]_x0001_gb|AAL01745.1|AF325155_57 ribonucleotide reductase small subunit homolog [Spodoptera litura nucleopolyhedrovirus]	52.20	182	84	2	2142	2323	12	190	3e-53	203
AmFV0221	gi|639783464|ref|WP_024741096.1|	ribonucleoside-diphosphate reductase [Tenacibaculum maritimum]	54.55	176	76	2	2140	2315	3	174	3e-53	202
AmFV0221	gi|655994611|ref|WP_029036232.1|	ribonucleoside-diphosphate reductase [Salinimicrobium xinjiangense]	54.29	175	76	2	2141	2315	4	174	4e-53	202
AmFV0222	gi|496486668|ref|WP_009195238.1|	Ribonucleoside-diphosphate reductase subunit beta [Cesiribacter andamanensis]_x0001_gb|EMR02993.1| Ribonucleoside-diphosphate reductase subunit beta [Cesiribacter andamanensis AMV16]	55.94	143	60	2	1	143	191	330	1e-45	162
AmFV0222	gi|516340062|ref|WP_017730095.1|	ribonucleoside-diphosphate reductase [Nafulsella turpanensis]	55.24	143	63	1	1	143	190	331	1e-45	162
AmFV0222	gi|497265903|ref|WP_009580120.1|	Ribonucleotide reductase of class Ia (aerobic), beta subunit [Fulvivirga imtechensis]_x0001_gb|ELR71352.1| Ribonucleotide reductase of class Ia (aerobic), beta subunit [Fulvivirga imtechensis AK7]	53.85	143	65	1	1	143	190	331	3e-45	161
AmFV0222	gi|655909528|ref|WP_028979771.1|	ribonucleoside-diphosphate reductase [Sporocytophaga myxococcoides]	55.24	143	61	2	1	143	185	324	6e-45	160
AmFV0222	gi|503362643|ref|WP_013597304.1|	ribonucleoside-diphosphate reductase [Weeksella virosa]_x0001_ref|YP_004237490.1| ribonucleoside-diphosphate reductase [Weeksella virosa DSM 16922]_x0001_gb|ADX66912.1| Ribonucleoside-diphosphate reductase [Weeksella virosa DSM 16922]	55.94	143	60	2	1	143	184	323	1e-44	159
AmFV0224	gi|195482049|ref|XP_002101887.1|	GE15355 [Drosophila yakuba]_x0001_gb|EDX02995.1| GE15355 [Drosophila yakuba]	44.64	112	59	1	517	625	32	143	1e-16	89.7
AmFV0224	gi|195482049|ref|XP_002101887.1|	GE15355 [Drosophila yakuba]_x0001_gb|EDX02995.1| GE15355 [Drosophila yakuba]	41.38	116	54	1	476	591	33	134	2e-14	83.6
AmFV0224	gi|547660734|ref|WP_022124091.1|	type I restriction enzyme [Clostridium sp. CAG:510]_x0001_emb|CDA67570.1| type I restriction enzyme [Clostridium sp. CAG:510]	26.04	265	169	5	341	605	294	531	2e-08	68.6
AmFV0224	gi|547778491|ref|WP_022189587.1|	putative uncharacterized protein [Ruminococcus sp. CAG:177]_x0001_emb|CDB41712.1| putative uncharacterized protein [Ruminococcus sp. CAG:177]	31.76	148	99	1	472	619	361	506	8e-08	67.0
AmFV0224	gi|547778491|ref|WP_022189587.1|	putative uncharacterized protein [Ruminococcus sp. CAG:177]_x0001_emb|CDB41712.1| putative uncharacterized protein [Ruminococcus sp. CAG:177]	35.34	133	84	1	494	626	359	489	5e-07	64.3
AmFV0224	gi|547778491|ref|WP_022189587.1|	putative uncharacterized protein [Ruminococcus sp. CAG:177]_x0001_emb|CDB41712.1| putative uncharacterized protein [Ruminococcus sp. CAG:177]	37.61	109	68	0	518	626	357	465	1e-06	63.5
AmFV0224	gi|547778491|ref|WP_022189587.1|	putative uncharacterized protein [Ruminococcus sp. CAG:177]_x0001_emb|CDB41712.1| putative uncharacterized protein [Ruminococcus sp. CAG:177]	39.80	98	59	0	529	626	348	445	1e-05	59.7
AmFV0227	gi|528892740|gb|EPZ33089.1|	hypothetical protein O9G_005161 [Rozella allomycis CSF55]	48.61	72	37	0	37	108	1422	1493	6e-14	80.1
AmFV0227	gi|528892740|gb|EPZ33089.1|	hypothetical protein O9G_005161 [Rozella allomycis CSF55]	52.46	61	29	0	48	108	1437	1497	5e-13	77.4
AmFV0227	gi|528892740|gb|EPZ33089.1|	hypothetical protein O9G_005161 [Rozella allomycis CSF55]	47.37	57	29	1	48	104	1457	1512	2e-06	56.6
AmFV0227	gi|583226632|gb|EWC89114.1|	hypothetical protein PFNF54_02079 [Plasmodium falciparum NF54]	46.15	65	35	0	46	110	811	875	4e-09	65.1
AmFV0227	gi|583226632|gb|EWC89114.1|	hypothetical protein PFNF54_02079 [Plasmodium falciparum NF54]	47.54	61	32	0	48	108	817	877	5e-08	61.6
AmFV0227	gi|583226632|gb|EWC89114.1|	hypothetical protein PFNF54_02079 [Plasmodium falciparum NF54]	44.44	63	35	0	48	110	821	883	2e-07	60.1
AmFV0227	gi|583226632|gb|EWC89114.1|	hypothetical protein PFNF54_02079 [Plasmodium falciparum NF54]	44.26	61	34	0	48	108	825	885	2e-06	57.0
AmFV0227	gi|583226632|gb|EWC89114.1|	hypothetical protein PFNF54_02079 [Plasmodium falciparum NF54]	42.86	63	36	0	48	110	829	891	2e-06	56.6
AmFV0227	gi|583226632|gb|EWC89114.1|	hypothetical protein PFNF54_02079 [Plasmodium falciparum NF54]	42.86	63	36	0	48	110	837	899	3e-06	56.2
AmFV0227	gi|583226632|gb|EWC89114.1|	hypothetical protein PFNF54_02079 [Plasmodium falciparum NF54]	42.86	63	36	0	48	110	845	907	8e-06	54.7
AmFV0227	gi|583226632|gb|EWC89114.1|	hypothetical protein PFNF54_02079 [Plasmodium falciparum NF54]	42.62	61	35	0	48	108	833	893	1e-05	54.3
AmFV0227	gi|583226632|gb|EWC89114.1|	hypothetical protein PFNF54_02079 [Plasmodium falciparum NF54]	36.96	92	49	2	48	135	849	935	2e-05	53.9
AmFV0227	gi|583226632|gb|EWC89114.1|	hypothetical protein PFNF54_02079 [Plasmodium falciparum NF54]	44.26	61	34	0	48	108	841	901	2e-05	53.9
AmFV0227	gi|296004969|ref|XP_002808827.1|	conserved Plasmodium protein, unknown function [Plasmodium falciparum 3D7]_x0001_emb|CAX64104.1| conserved Plasmodium protein, unknown function [Plasmodium falciparum 3D7]	46.15	65	35	0	46	110	1112	1176	8e-09	64.3
AmFV0227	gi|296004969|ref|XP_002808827.1|	conserved Plasmodium protein, unknown function [Plasmodium falciparum 3D7]_x0001_emb|CAX64104.1| conserved Plasmodium protein, unknown function [Plasmodium falciparum 3D7]	47.54	61	32	0	48	108	1118	1178	9e-08	60.8
AmFV0227	gi|296004969|ref|XP_002808827.1|	conserved Plasmodium protein, unknown function [Plasmodium falciparum 3D7]_x0001_emb|CAX64104.1| conserved Plasmodium protein, unknown function [Plasmodium falciparum 3D7]	44.44	63	35	0	48	110	1122	1184	3e-07	59.3
AmFV0227	gi|296004969|ref|XP_002808827.1|	conserved Plasmodium protein, unknown function [Plasmodium falciparum 3D7]_x0001_emb|CAX64104.1| conserved Plasmodium protein, unknown function [Plasmodium falciparum 3D7]	44.26	61	34	0	48	108	1126	1186	3e-06	56.2
AmFV0227	gi|296004969|ref|XP_002808827.1|	conserved Plasmodium protein, unknown function [Plasmodium falciparum 3D7]_x0001_emb|CAX64104.1| conserved Plasmodium protein, unknown function [Plasmodium falciparum 3D7]	42.86	63	36	0	48	110	1130	1192	4e-06	55.8
AmFV0227	gi|296004969|ref|XP_002808827.1|	conserved Plasmodium protein, unknown function [Plasmodium falciparum 3D7]_x0001_emb|CAX64104.1| conserved Plasmodium protein, unknown function [Plasmodium falciparum 3D7]	42.86	63	36	0	48	110	1138	1200	5e-06	55.5
AmFV0227	gi|296004969|ref|XP_002808827.1|	conserved Plasmodium protein, unknown function [Plasmodium falciparum 3D7]_x0001_emb|CAX64104.1| conserved Plasmodium protein, unknown function [Plasmodium falciparum 3D7]	42.86	63	36	0	48	110	1146	1208	1e-05	54.3
AmFV0227	gi|574968247|gb|ETW31306.1|	hypothetical protein PFFCH_01326 [Plasmodium falciparum FCH/4]	46.15	65	35	0	46	110	756	820	9e-09	63.9
AmFV0227	gi|574968247|gb|ETW31306.1|	hypothetical protein PFFCH_01326 [Plasmodium falciparum FCH/4]	44.44	63	35	0	48	110	766	828	2e-07	60.1
AmFV0227	gi|574968247|gb|ETW31306.1|	hypothetical protein PFFCH_01326 [Plasmodium falciparum FCH/4]	45.90	61	33	0	48	108	762	822	3e-07	59.3
AmFV0227	gi|574968247|gb|ETW31306.1|	hypothetical protein PFFCH_01326 [Plasmodium falciparum FCH/4]	44.26	61	34	0	48	108	770	830	2e-06	56.6
AmFV0227	gi|574968247|gb|ETW31306.1|	hypothetical protein PFFCH_01326 [Plasmodium falciparum FCH/4]	42.86	63	36	0	48	110	774	836	2e-06	56.6
AmFV0227	gi|574968247|gb|ETW31306.1|	hypothetical protein PFFCH_01326 [Plasmodium falciparum FCH/4]	42.62	61	35	0	48	108	778	838	1e-05	54.3
AmFV0227	gi|579124630|gb|EUR73175.1|	hypothetical protein PFBG_02037 [Plasmodium falciparum 7G8]	44.62	65	36	0	46	110	857	921	2e-08	62.8
AmFV0232	gi|66802618|ref|XP_635181.1|	hypothetical protein DDB_G0291608 [Dictyostelium discoideum AX4]_x0001_sp|Q54EQ9.1|Y1586_DICDI RecName: Full=Putative uncharacterized protein DDB_G0291608 [Dictyostelium discoideum]_x0001_gb|EAL61788.1| hypothetical protein DDB_G0291608 [Dictyostelium discoideum AX4]	65.96	47	15	1	384	429	624	670	1e-08	68.2
AmFV0232	gi|66802618|ref|XP_635181.1|	hypothetical protein DDB_G0291608 [Dictyostelium discoideum AX4]_x0001_sp|Q54EQ9.1|Y1586_DICDI RecName: Full=Putative uncharacterized protein DDB_G0291608 [Dictyostelium discoideum]_x0001_gb|EAL61788.1| hypothetical protein DDB_G0291608 [Dictyostelium discoideum AX4]	65.22	46	15	1	389	433	623	668	8e-08	65.9
AmFV0232	gi|66802618|ref|XP_635181.1|	hypothetical protein DDB_G0291608 [Dictyostelium discoideum AX4]_x0001_sp|Q54EQ9.1|Y1586_DICDI RecName: Full=Putative uncharacterized protein DDB_G0291608 [Dictyostelium discoideum]_x0001_gb|EAL61788.1| hypothetical protein DDB_G0291608 [Dictyostelium discoideum AX4]	44.93	69	37	1	379	446	632	700	2e-06	61.2
AmFV0241	gi|503311073|ref|WP_013545734.1|	phosphatidylinositol phosphodiesterase [Bacteroides helcogenes]_x0001_ref|YP_004159682.1| phosphatidylinositol-specific phospholipase C X region [Bacteroides helcogenes P 36-108]_x0001_gb|ADV42096.1| phosphatidylinositol-specific phospholipase C X region [Bacteroides helcogenes P 36-108]	27.05	207	120	8	78	265	35	229	7e-11	71.6
AmFV0241	gi|685053345|gb|KGA44504.1|	phosphatidylinositol-specific phospholipase C, X domain protein [Yersinia frederiksenii ATCC 33641]	27.98	193	119	7	78	258	4	188	8e-11	71.2
AmFV0241	gi|502799895|ref|WP_013034871.1|	1-phosphatidylinositol phosphodiesterase [Erwinia amylovora]_x0001_ref|YP_003531124.1| 1-phosphatidylinositol phosphodiesterase [Erwinia amylovora CFBP1430]_x0001_emb|CBA20716.1| 1-phosphatidylinositol phosphodiesterase [Erwinia amylovora CFBP1430]	32.49	197	104	11	78	258	69	252	2e-10	70.5
AmFV0241	gi|490260317|ref|WP_004157537.1|	1-phosphatidylinositol phosphodiesterase [Erwinia amylovora]_x0001_ref|YP_003538810.1| 1-phosphatidylinositol phosphodiesterase [Erwinia amylovora ATCC 49946]_x0001_emb|CBJ46406.1| putative 1-phosphatidylinositol phosphodiesterase [Erwinia amylovora ATCC 49946]_x0001_gb|EKV54469.1| hypothetical protein EaACW_1773 [Erwinia amylovora ACW56400]_x0001_emb|CCO78621.1| hypothetical protein BN432_1823 […	32.49	197	104	11	78	258	187	370	4e-10	70.5
AmFV0241	gi|312172380|emb|CBX80637.1|	hypothetical protein EAIL5_1817 [Erwinia amylovora ATCC BAA-2158]	32.49	197	104	11	78	258	187	370	5e-10	70.1

## Sheet: Viruses
Query	Subject	description subject	%ident	iden lenght	mismatch	gap open	q start	q end	s start	s end	e-value	score
AmFV0009	gi|68304250|ref|YP_249718.1|	BRO-D [Chrysodeixis chalcites nucleopolyhedrovirus]	33.33	75	50	0	43	117	268	342	7e-08	52.8
AmFV0009	gi|74229793|ref|YP_308997.1|	orf108 [Trichoplusia ni single nucleopolyhedrovirus]	31.25	80	55	0	38	117	322	401	2e-07	51.2
AmFV0009	gi|9631038|ref|NP_047708.1|	Ld-bro-c [Lymantria dispar multiple nucleopolyhedrovirus]	31.08	74	51	0	43	116	366	439	3e-06	48.1
AmFV0009	gi|292397741|ref|YP_003517807.1|	BRO-C [Lymantria xylina MNPV]	33.33	63	42	0	54	116	4	66	7e-06	45.4
AmFV0009	gi|12597590|ref|NP_075174.1|	bro [Helicoverpa armigera nucleopolyhedrovirus G4]	29.17	96	63	2	38	128	319	414	1e-05	46.6
AmFV0017	gi|148368838|ref|YP_001256968.1|	bro-1 [Spodoptera litura granulovirus]	28.97	107	74	1	196	300	7	113	1e-07	57.8
AmFV0017	gi|114680000|ref|YP_758450.1|	bro-i [Leucania separata nucleopolyhedrovirus]	27.62	105	70	2	197	297	34	136	1e-06	53.5
AmFV0017	gi|134287309|ref|YP_001111005.1|	Bro20 [Heliothis virescens ascovirus 3e]	26.92	130	92	3	174	300	4	133	1e-06	52.0
AmFV0017	gi|22549476|ref|NP_689249.1|	bro-c gene product [Mamestra configurata nucleopolyhedrovirus B]	27.00	100	68	1	195	289	5	104	1e-06	53.5
AmFV0017	gi|593773461|ref|YP_009011084.1|	bro-a [Mamestra brassicae multiple nucleopolyhedrovirus]	27.10	107	73	1	195	296	149	255	2e-06	53.9
AmFV0024	gi|508182052|ref|YP_008052571.1|	ATP-dependent zinc metalloprotease [Phaeocystis globosa virus]	32.14	168	98	4	327	493	148	300	2e-11	68.9
AmFV0024	gi|313768216|ref|YP_004061896.1|	hypothetical protein MpV1_013c [Micromonas sp. RCC1109 virus MpV1]	27.82	266	155	9	330	594	157	386	4e-11	67.8
AmFV0024	gi|163954986|ref|YP_001648090.1|	hypothetical protein OsV5_013r [Ostreococcus virus OsV5]	31.52	165	97	4	330	493	156	305	3e-10	64.7
AmFV0024	gi|260665884|ref|YP_003212838.1|	hypothetical protein H665_p014 [Ostreococcus tauri virus 1]	31.52	165	97	4	330	493	156	305	4e-10	64.7
AmFV0024	gi|363539922|ref|YP_004894459.1|	mg408 gene product [Megavirus chiliensis]	31.21	141	80	5	363	493	566	699	9e-10	63.5
AmFV0028	gi|17158171|ref|NP_477589.1|	wsv067 [Shrimp white spot syndrome virus]	42.18	294	162	4	318	610	3	289	3e-82	265
AmFV0028	gi|18653820|ref|NP_570754.1|	thymidylate synthase [Macacine herpesvirus 5]	46.81	282	142	4	329	610	60	333	3e-81	264
AmFV0028	gi|139472812|ref|YP_001129361.1|	ORF70 [Human herpesvirus 8]	44.64	289	152	5	322	610	57	337	2e-79	259
AmFV0028	gi|370702981|ref|YP_004956783.1|	orf35 gene product [Helicoverpa zea nudivirus 2]	41.50	294	165	3	317	610	5	291	6e-79	256
AmFV0028	gi|388260094|ref|YP_006347622.1|	thymidylate synthase [European catfish virus]	43.34	293	158	4	318	610	13	297	3e-78	254
AmFV0036	gi|422935728|ref|YP_007005628.1|	hypothetical protein [Staphylococcus phage SA11]	53.33	45	21	0	260	304	203	247	1e-05	48.9
AmFV0036	gi|422935728|ref|YP_007005628.1|	hypothetical protein [Staphylococcus phage SA11]	51.06	47	23	0	260	306	197	243	1e-05	48.5
AmFV0036	gi|472437777|ref|YP_007677509.1|	hypothetical protein Romulus_009 [Staphylococcus phage vB_SauM_Romulus]	53.33	45	21	0	260	304	207	251	1e-05	48.5
AmFV0036	gi|530787455|ref|YP_008431139.1|	hypothetical protein Remus_009 [Staphylococcus phage vB_SauM_Remus]	53.33	45	21	0	260	304	207	251	1e-05	48.5
AmFV0052	gi|422935728|ref|YP_007005628.1|	hypothetical protein [Staphylococcus phage SA11]	31.33	83	56	1	1130	1211	181	263	1e-10	65.9
AmFV0052	gi|472437777|ref|YP_007677509.1|	hypothetical protein Romulus_009 [Staphylococcus phage vB_SauM_Romulus]	30.86	81	51	1	1130	1210	191	266	2e-08	59.7
AmFV0052	gi|530787455|ref|YP_008431139.1|	hypothetical protein Remus_009 [Staphylococcus phage vB_SauM_Remus]	30.86	81	51	1	1130	1210	191	266	2e-08	59.7
AmFV0052	gi|448245177|ref|YP_007392894.1|	hypothetical protein [Xanthomonas citri phage CP2]	34.09	88	53	1	1131	1213	57	144	2e-07	56.6
AmFV0052	gi|448245177|ref|YP_007392894.1|	hypothetical protein [Xanthomonas citri phage CP2]	31.25	96	66	0	1138	1233	48	143	4e-06	52.8
AmFV0061	gi|46309389|ref|YP_006279.1|	ORF65 [Agrotis segetum granulovirus]	29.26	229	129	10	247	470	61	261	4e-13	75.1
AmFV0061	gi|118197579|ref|YP_874291.1|	per os infectivity factor 1 [Ectropis obliqua nucleopolyhedrovirus]	29.49	234	130	10	241	471	62	263	1e-12	73.6
AmFV0061	gi|15617592|ref|NP_258392.1|	hypothetical protein [Spodoptera litura nucleopolyhedrovirus]	29.44	197	119	8	241	435	63	241	2e-12	72.8
AmFV0061	gi|90592754|ref|YP_529707.1|	ORF-37 [Agrotis segetum nucleopolyhedrovirus]	30.17	232	129	12	241	470	61	261	3e-12	72.4
AmFV0061	gi|21686732|ref|NP_663232.1|	hypothetical protein [Phthorimaea operculella granulovirus]	27.90	233	128	9	241	470	58	253	5e-12	71.2
AmFV0062	gi|68304267|ref|YP_249735.1|	PIF-1 [Chrysodeixis chalcites nucleopolyhedrovirus]	34.86	175	87	8	292	461	114	266	2e-17	88.6
AmFV0062	gi|20069928|ref|NP_613132.1|	hypothetical protein McnAVgp049 [Mamestra configurata nucleopolyhedrovirus A]	28.29	304	163	15	177	471	26	283	3e-17	87.8
AmFV0062	gi|21686732|ref|NP_663232.1|	hypothetical protein [Phthorimaea operculella granulovirus]	29.32	249	128	10	227	470	71	276	4e-17	87.0
AmFV0062	gi|46309389|ref|YP_006279.1|	ORF65 [Agrotis segetum granulovirus]	28.86	246	131	10	293	526	120	333	5e-17	87.0
AmFV0062	gi|74229808|ref|YP_309012.1|	orf123 [Trichoplusia ni single nucleopolyhedrovirus]	32.07	184	100	8	292	470	114	277	6e-17	86.7
AmFV0069	gi|311978070|ref|YP_003987190.1|	collagen-like protein 6 [Acanthamoeba polyphaga mimivirus]	42.42	99	42	6	333	416	640	738	3e-08	57.8
AmFV0069	gi|311978070|ref|YP_003987190.1|	collagen-like protein 6 [Acanthamoeba polyphaga mimivirus]	41.30	92	46	5	333	420	661	748	6e-08	56.6
AmFV0069	gi|311978070|ref|YP_003987190.1|	collagen-like protein 6 [Acanthamoeba polyphaga mimivirus]	43.33	90	42	6	334	414	614	703	6e-07	53.5
AmFV0069	gi|311978070|ref|YP_003987190.1|	collagen-like protein 6 [Acanthamoeba polyphaga mimivirus]	43.88	98	40	8	334	416	629	726	1e-06	52.8
AmFV0069	gi|311978070|ref|YP_003987190.1|	collagen-like protein 6 [Acanthamoeba polyphaga mimivirus]	43.18	88	43	6	334	416	593	678	2e-06	52.0
AmFV0074	gi|589287702|ref|YP_009010305.1|	Putative ubiquitin thioesteraseVirion core protein [Invertebrate iridescent virus 30]	26.26	99	73	0	831	929	726	824	4e-07	56.2
AmFV0074	gi|589287702|ref|YP_009010305.1|	Putative ubiquitin thioesteraseVirion core protein [Invertebrate iridescent virus 30]	25.96	104	76	1	819	921	730	833	4e-06	53.1
AmFV0076	gi|18640122|ref|NP_570196.1|	SPV036 DNA polymerase [Swinepox virus]	29.47	95	64	1	1273	1364	616	710	2e-05	51.6
AmFV0077	gi|148368936|ref|YP_001257066.1|	bro-6 [Spodoptera litura granulovirus]	27.94	136	79	6	302	421	306	438	1e-06	52.4
AmFV0077	gi|9631039|ref|NP_047709.1|	Ld-bro-d [Lymantria dispar multiple nucleopolyhedrovirus]	29.70	101	58	2	321	408	342	442	1e-05	49.3
AmFV0077	gi|74229793|ref|YP_308997.1|	orf108 [Trichoplusia ni single nucleopolyhedrovirus]	24.16	178	99	8	272	418	261	433	1e-05	48.9
AmFV0079	gi|9630939|ref|NP_047536.1|	P74 [Bombyx mori nucleopolyhedrovirus]	31.25	144	85	5	12	153	5	136	1e-10	67.8
AmFV0079	gi|237643671|ref|YP_002884361.1|	P74 [Bombyx mandarina nucleopolyhedrovirus]	31.25	144	85	5	12	153	5	136	1e-10	67.8
AmFV0079	gi|23577831|ref|NP_703125.1|	p74 [Rachiplusia ou MNPV]	30.77	130	80	4	12	139	5	126	6e-10	65.5
AmFV0079	gi|86355539|ref|YP_473207.1|	P74 [Hyphantria cunea nucleopolyhedrovirus]	29.37	143	90	5	12	151	5	139	2e-09	63.9
AmFV0079	gi|114680189|ref|YP_758602.1|	p74 [Plutella xylostella multiple nucleopolyhedrovirus]	30.00	130	81	4	12	139	5	126	3e-09	63.2
AmFV0084	gi|213159326|ref|YP_002321369.1|	HZV_115-like protein [Oryctes rhinoceros virus]	31.09	193	116	6	202	390	3	182	3e-18	85.9
AmFV0090	gi|11068032|ref|NP_068248.1|	PxORF29 peptide [Plutella xylostella granulovirus]	25.47	161	95	7	120	276	40	179	4e-06	48.1
AmFV0090	gi|148368848|ref|YP_001256978.1|	hypothetical protein SlGVgp027 [Spodoptera litura granulovirus]	28.12	160	94	9	121	276	71	213	7e-06	47.8
AmFV0090	gi|228861692|ref|YP_002854712.1|	pif-3 [Euproctis pseudoconspersa nucleopolyhedrovirus]	24.54	163	102	8	120	276	58	205	1e-05	47.0
AmFV0097	gi|157953923|ref|YP_001498814.1|	hypothetical protein AR158_C733L [Paramecium bursaria Chlorella virus AR158]	33.04	115	60	3	1156	1265	306	408	4e-12	72.4
AmFV0097	gi|157953923|ref|YP_001498814.1|	hypothetical protein AR158_C733L [Paramecium bursaria Chlorella virus AR158]	35.78	109	62	4	1165	1273	329	429	9e-09	61.6
AmFV0097	gi|589287702|ref|YP_009010305.1|	Putative ubiquitin thioesteraseVirion core protein [Invertebrate iridescent virus 30]	50.43	115	42	5	1158	1267	726	830	6e-12	72.4
AmFV0097	gi|589287702|ref|YP_009010305.1|	Putative ubiquitin thioesteraseVirion core protein [Invertebrate iridescent virus 30]	47.00	100	40	3	1176	1275	723	809	1e-09	64.7
AmFV0097	gi|589287702|ref|YP_009010305.1|	Putative ubiquitin thioesteraseVirion core protein [Invertebrate iridescent virus 30]	49.56	113	49	5	1158	1266	742	850	3e-09	63.9
AmFV0097	gi|589288059|ref|YP_009010773.1|	Putative ubiquitin thioesterase,Virion core protein [Invertebrate iridescent virus 22]	51.00	100	40	4	1167	1265	715	806	9e-10	65.5
AmFV0097	gi|589288059|ref|YP_009010773.1|	Putative ubiquitin thioesterase,Virion core protein [Invertebrate iridescent virus 22]	50.54	93	32	4	1176	1267	716	795	7e-08	59.3
AmFV0097	gi|589288059|ref|YP_009010773.1|	Putative ubiquitin thioesterase,Virion core protein [Invertebrate iridescent virus 22]	45.54	112	43	4	1158	1266	719	815	2e-07	57.8
AmFV0097	gi|527333525|ref|YP_008357309.1|	Putative ubiquitin thioesterase, Virion core protein [Invertebrate iridovirus 22]	48.45	97	32	4	1176	1267	714	797	4e-08	60.1
AmFV0097	gi|527333525|ref|YP_008357309.1|	Putative ubiquitin thioesterase, Virion core protein [Invertebrate iridovirus 22]	47.83	115	47	6	1158	1265	717	825	6e-08	59.7
AmFV0097	gi|370702948|ref|YP_004956750.1|	orf2 gene product [Helicoverpa zea nudivirus 2]	36.70	109	60	4	1168	1267	536	644	3e-07	57.4
AmFV0102	gi|134303464|ref|YP_001111333.1|	per os infectivity factor 2 [Gryllus bimaculatus nudivirus]	30.06	173	105	4	129	292	92	257	1e-16	82.4
AmFV0102	gi|410493617|ref|YP_006908555.1|	PIF-2 [Epinotia aporema granulovirus]	24.89	221	138	7	137	334	96	311	5e-15	77.8
AmFV0102	gi|187903126|ref|YP_001883417.1|	pif-2 [Musca domestica salivary gland hypertrophy virus]	27.44	277	150	11	17	276	3	245	8e-15	77.0
AmFV0102	gi|593773484|ref|YP_009011107.1|	pif2 [Mamestra brassicae multiple nucleopolyhedrovirus]	24.07	295	182	11	107	373	108	388	8e-14	74.3
AmFV0102	gi|22549445|ref|NP_689218.1|	unnamed protein product [Mamestra configurata nucleopolyhedrovirus B]	24.07	295	182	11	107	373	108	388	1e-13	73.6
AmFV0103	gi|363540882|ref|YP_004894338.1|	mg287 gene product [Megavirus chiliensis]	34.34	198	119	6	1092	1284	225	416	3e-15	84.3
AmFV0103	gi|363540882|ref|YP_004894338.1|	mg287 gene product [Megavirus chiliensis]	35.37	164	93	4	1065	1226	289	441	4e-09	63.9
AmFV0103	gi|311978071|ref|YP_003987191.1|	collagen-like protein 7 [Acanthamoeba polyphaga mimivirus]	29.68	219	134	6	1070	1283	674	877	3e-10	67.4
AmFV0103	gi|311978071|ref|YP_003987191.1|	collagen-like protein 7 [Acanthamoeba polyphaga mimivirus]	28.36	201	126	4	1088	1287	671	854	3e-08	61.2
AmFV0103	gi|311978071|ref|YP_003987191.1|	collagen-like protein 7 [Acanthamoeba polyphaga mimivirus]	27.96	279	164	9	1043	1285	116	393	3e-07	57.8
AmFV0103	gi|448825062|ref|YP_007417993.1|	hypothetical protein LBA_00095 [Megavirus lba]	41.89	74	42	1	1006	1078	185	258	3e-07	56.6
AmFV0103	gi|448825062|ref|YP_007417993.1|	hypothetical protein LBA_00095 [Megavirus lba]	36.59	82	51	1	1001	1081	184	265	8e-06	52.0
AmFV0103	gi|345107317|ref|YP_004821482.1|	truncated A-type inclusion protein [Yoka poxvirus]	30.67	163	106	4	987	1145	492	651	4e-07	57.0
AmFV0103	gi|345107317|ref|YP_004821482.1|	truncated A-type inclusion protein [Yoka poxvirus]	28.57	168	113	4	991	1156	488	650	4e-06	53.5
AmFV0103	gi|345107317|ref|YP_004821482.1|	truncated A-type inclusion protein [Yoka poxvirus]	32.10	162	96	8	963	1110	494	655	5e-06	53.1
AmFV0103	gi|345107317|ref|YP_004821482.1|	truncated A-type inclusion protein [Yoka poxvirus]	30.88	136	86	2	949	1076	515	650	8e-06	52.8
AmFV0103	gi|311978070|ref|YP_003987190.1|	collagen-like protein 6 [Acanthamoeba polyphaga mimivirus]	24.63	272	170	7	1043	1285	379	644	4e-06	53.9
AmFV0104	gi|31415834|ref|NP_852574.1|	Collagen triple helix repeat protein [Bacillus phage phBC6A52]	56.58	76	32	1	98	173	139	213	8e-08	57.0
AmFV0104	gi|585299757|ref|YP_009001330.1|	collagen triple helix repeat protein [Pithovirus sibericum]	35.71	168	98	3	56	220	6	166	1e-07	55.5
AmFV0104	gi|585299759|ref|YP_009001332.1|	collagen triple helix repeat protein [Pithovirus sibericum]	44.00	100	52	2	105	202	54	151	1e-07	55.8
AmFV0104	gi|585299759|ref|YP_009001332.1|	collagen triple helix repeat protein [Pithovirus sibericum]	40.00	95	44	2	86	168	105	198	8e-06	50.1
AmFV0104	gi|585299641|ref|YP_009001214.1|	collagen triple helix repeat protein [Pithovirus sibericum]	48.89	90	35	2	85	163	80	169	2e-07	54.7
AmFV0104	gi|585299760|ref|YP_009001333.1|	collagen triple helix repeat protein [Pithovirus sibericum]	52.46	61	29	0	105	165	34	94	2e-07	54.7
AmFV0105	gi|448825882|ref|YP_007418813.1|	hypothetical protein LBA_00919 [Megavirus lba]	32.47	77	50	1	328	402	28	104	7e-07	52.8
AmFV0105	gi|448825882|ref|YP_007418813.1|	hypothetical protein LBA_00919 [Megavirus lba]	34.43	61	40	0	328	388	4	64	4e-06	50.4
AmFV0105	gi|448825882|ref|YP_007418813.1|	hypothetical protein LBA_00919 [Megavirus lba]	32.79	61	41	0	328	388	10	70	9e-06	49.3
AmFV0105	gi|448825883|ref|YP_007418814.1|	hypothetical protein LBA_00920 [Megavirus lba]	44.90	49	27	0	340	388	91	139	6e-06	48.1
AmFV0108	gi|292397821|ref|YP_003517887.1|	BRO-M [Lymantria xylina MNPV]	28.92	204	123	5	71	257	77	275	1e-13	75.1
AmFV0108	gi|292397821|ref|YP_003517887.1|	BRO-M [Lymantria xylina MNPV]	31.25	144	97	2	120	261	1	144	2e-08	58.9
AmFV0108	gi|9630998|ref|NP_047668.1|	Ld-bro-a [Lymantria dispar multiple nucleopolyhedrovirus]	31.72	145	93	2	120	263	1	140	3e-11	67.4
AmFV0108	gi|18138388|ref|NP_542684.1|	BRO-B [Helicoverpa zea single nucleopolyhedrovirus]	28.87	142	95	2	120	260	1	137	3e-11	67.0
AmFV0108	gi|115298581|ref|YP_762434.1|	40.2 kDa BRO-like protein [Spodoptera frugiperda ascovirus 1a]	29.86	144	95	2	120	257	1	144	6e-11	66.2
AmFV0108	gi|134287248|ref|YP_001110944.1|	Bro9 [Heliothis virescens ascovirus 3e]	31.05	190	116	5	122	307	3	181	8e-11	66.6
AmFV0110	gi|22549476|ref|NP_689249.1|	bro-c gene product [Mamestra configurata nucleopolyhedrovirus B]	29.22	219	134	10	119	330	1	205	7e-12	68.9
AmFV0110	gi|115298581|ref|YP_762434.1|	40.2 kDa BRO-like protein [Spodoptera frugiperda ascovirus 1a]	29.48	173	113	5	119	284	1	171	6e-11	66.2
AmFV0110	gi|593773508|ref|YP_009011131.1|	bro-b [Mamestra brassicae multiple nucleopolyhedrovirus]	28.63	227	135	10	119	330	1	215	5e-10	63.2
AmFV0110	gi|68304205|ref|YP_249673.1|	BRO-B [Chrysodeixis chalcites nucleopolyhedrovirus]	28.57	294	159	17	25	283	27	304	1e-09	62.8
AmFV0110	gi|215401299|ref|YP_002332603.1|	BRO-B [Helicoverpa armigera multiple nucleopolyhedrovirus]	28.07	228	137	10	119	331	1	216	3e-09	60.8
AmFV0112	gi|68304205|ref|YP_249673.1|	BRO-B [Chrysodeixis chalcites nucleopolyhedrovirus]	29.64	280	175	8	3	263	4	280	7e-17	85.5
AmFV0112	gi|68304191|ref|YP_249659.1|	BRO-A [Chrysodeixis chalcites nucleopolyhedrovirus]	31.78	214	127	8	68	267	112	320	7e-17	85.1
AmFV0112	gi|68304191|ref|YP_249659.1|	BRO-A [Chrysodeixis chalcites nucleopolyhedrovirus]	33.01	103	66	2	125	226	47	147	5e-07	53.9
AmFV0112	gi|148368838|ref|YP_001256968.1|	bro-1 [Spodoptera litura granulovirus]	22.69	401	222	13	123	447	1	389	2e-16	83.6
AmFV0112	gi|292397821|ref|YP_003517887.1|	BRO-M [Lymantria xylina MNPV]	29.56	274	170	10	15	267	15	286	3e-16	83.2
AmFV0112	gi|115298581|ref|YP_762434.1|	40.2 kDa BRO-like protein [Spodoptera frugiperda ascovirus 1a]	32.03	153	89	5	121	263	1	148	6e-15	77.8
AmFV0115	gi|157952665|ref|YP_001497557.1|	hypothetical protein NY2A_B361R [Paramecium bursaria Chlorella virus NY2A]	45.61	57	31	0	363	419	418	474	4e-10	64.3
AmFV0115	gi|157952665|ref|YP_001497557.1|	hypothetical protein NY2A_B361R [Paramecium bursaria Chlorella virus NY2A]	43.86	57	32	0	363	419	414	470	9e-10	63.2
AmFV0115	gi|157952665|ref|YP_001497557.1|	hypothetical protein NY2A_B361R [Paramecium bursaria Chlorella virus NY2A]	43.86	57	32	0	363	419	426	482	2e-09	61.6
AmFV0115	gi|157952665|ref|YP_001497557.1|	hypothetical protein NY2A_B361R [Paramecium bursaria Chlorella virus NY2A]	42.11	57	33	0	363	419	430	486	5e-09	60.5
AmFV0115	gi|157952665|ref|YP_001497557.1|	hypothetical protein NY2A_B361R [Paramecium bursaria Chlorella virus NY2A]	42.59	54	31	0	366	419	409	462	2e-08	59.3
AmFV0115	gi|157952665|ref|YP_001497557.1|	hypothetical protein NY2A_B361R [Paramecium bursaria Chlorella virus NY2A]	35.29	68	42	1	363	430	442	507	7e-08	57.0
AmFV0116	gi|15617495|ref|NP_258291.1|	RR1 [Spodoptera litura nucleopolyhedrovirus]	42.47	883	379	13	7	878	6	770	0.0	711
AmFV0116	gi|187903102|ref|YP_001883393.1|	ribonucleoside diphosphate reductase large subunit, rr1 [Musca domestica salivary gland hypertrophy virus]	43.86	887	372	14	7	878	10	785	0.0	699
AmFV0116	gi|22164662|ref|NP_671575.1|	EVM057 [Ectromelia virus]	42.34	888	377	13	7	878	3	771	0.0	694
AmFV0116	gi|20178449|ref|NP_619870.1|	CPXV083 protein [Cowpox virus]	42.12	888	379	13	7	878	3	771	0.0	692
AmFV0116	gi|9627579|ref|NP_042102.1|	hypothetical protein VARVgp058 [Variola virus]	42.00	888	380	13	7	878	3	771	0.0	686
AmFV0125	gb|ADX05786.1|	hypothetical protein 162322222 [Organic Lake phycodnavirus 1]	23	66/283							5e-10	64.7
AmFV0126	gi|56692644|ref|YP_164102.1|	hypothetical protein ORF007L [Singapore grouper iridovirus]	44.64	56	31	0	58	113	131	186	1e-06	53.1
AmFV0126	gi|18640526|ref|NP_570367.1|	collagen alpha 1(I) chain precursor [Synechococcus phage P60]	31.97	122	74	3	28	143	130	248	2e-06	52.4
AmFV0221	gi|15617531|ref|NP_258331.1|	RR2B [Spodoptera litura nucleopolyhedrovirus]	52.20	182	84	2	2142	2323	12	190	7e-56	203
AmFV0221	gi|15150459|ref|NP_150454.1|	LSDV020 ribonucleotide reductase small subunit [Lumpy skin disease virus NI-2490]	52.46	183	84	2	2141	2323	1	180	7e-55	199
AmFV0221	gi|9631087|ref|NP_047757.1|	ribonucleotide reductase small subunit homolog [Lymantria dispar multiple nucleopolyhedrovirus]	50.00	196	95	2	2128	2323	16	208	2e-54	199
AmFV0221	gi|345107208|ref|YP_004821373.1|	ribonucleotide reductase small subunit [Yoka poxvirus]	53.98	176	78	2	2141	2316	1	173	2e-54	199
AmFV0221	gi|12085003|ref|NP_073405.1|	20L protein [Yaba-like disease virus]	51.65	182	85	2	2142	2323	6	184	3e-54	198
AmFV0222	gi|73852496|ref|YP_293780.1|	ribonucleoside-diphosphate reductase small chain [Emiliania huxleyi virus 86]	49.65	143	71	1	1	143	184	325	1e-42	147
AmFV0222	gi|506498046|ref|YP_008003843.1|	ribonucleotide reductase small subunit homolog [Adoxophyes honmai entomopoxvirus 'L']	56.91	123	52	1	1	123	185	306	1e-40	142
AmFV0222	gi|377830065|ref|YP_005296225.1|	unnamed protein product [Cotia virus SPAn232]	51.75	143	64	3	1	143	194	331	1e-40	142
AmFV0222	gi|422933799|ref|YP_007003842.1|	ribonucleotide reductase subunit 2 [Cyprinid herpesvirus 2]	51.82	137	61	2	1	135	198	331	1e-39	140
AmFV0222	gi|345107208|ref|YP_004821373.1|	ribonucleotide reductase small subunit [Yoka poxvirus]	50.35	143	66	3	1	143	184	321	4e-39	138

## Sheet: UniRef90
ORF	length	Best match (UniRef90)	taxon	eval	bit	eval
AmFV0001	1171	UniRef90_A5E576 Putative uncharacterized protein	Lodderomyces elongisporus (strain ATCC 11503 / CBS 2605 / JCM 1781 / NBRC 1676 / NRRL YB-4239)	5e-22	111	52%
AmFV0003	963	UniRef90_A5DYW1 Putative uncharacterized protein	Lodderomyces elongisporus (strain ATCC 11503 / CBS 2605 / JCM 1781 / NBRC 1676 / NRRL YB-4239)	5e-12	77	63%
AmFV0012	576	UniRef90_E5SFH1 Kinesin heavy chain	Trichinella spiralis	2e-42	172	34%
AmFV0024	641	UniRef90_B8D2W2 AAA family ATPase	Desulfurococcus	7e-19	97.1	29%
AmFV0028	610	UniRef90_A8XXD3 Protein CBG20269	Caenorhabditis briggsae	2e-83	274	44%
AmFV0036	501	UniRef90_K7IZI9 Uncharacterized protein	Nasonia vitripennis	2e-12	74.7	35%
AmFV0043	2096	UniRef90_C0H4S8 Putative uncharacterized protein	Plasmodium falciparum	1e-14	88.6	61%
AmFV0045	1631	UniRef90_A9V1H8 Predicted protein	Monosiga brevicollis	6e-09	69.7	47%
AmFV0052	1916	UniRef90_M4RGX7 Uncharacterized protein	Bibersteinia trehalosi USDA-ARS-USMARC-192	3e-15	90.9	47%
AmFV0061	1057	UniRef90_B0LUN1 Per os infectivity protein	Alphabaculovirus	4e-12	78.6	28%
AmFV0062	829	UniRef90_Q4KSV0 PIF-1	Chrysodeixis chalcites nucleopolyhedrovirus	2e-15	88.6	35%
AmFV0069	422	UniRef90_D7MZV8 Secreted protein	Neisseria	2e-10	71.2	59%
AmFV0074	1310	UniRef90_C7T0Z0 BibA	Streptococcus agalactiae	8e-26	122	51%
AmFV0075	630	UniRef90_K9FT39 Uncharacterized protein	Penicillium digitatum (strain PHI26 / CECT 20796)	4e-10	71.2	39%
AmFV0084	509	UniRef90_B7SV79 HZV_115-like protein	Oryctes rhinoceros virus	3e-16	85.9	31%
AmFV0088	743	UniRef90_Q8IDL5 Uncharacterized protein	Plasmodium falciparum (isolate 3D7)	3e-12	79	44%
AmFV0097	1602	UniRef90_B3XMU8 LPXTG-motif cell wall anchor domain protein	Lactobacillus reuteri 100-23	2e-16	94.4	44%
AmFV0102	401	UniRef90_A4L229 Per os infectivity factor 2	Gryllus bimaculatus nudivirus	2e-14	82.4	30%
AmFV0103	1981	UniRef90_UPI00034F2756 PREDICTED: cell surface glycoprotein 1-like	Xenopus tropicalis	2e-22	113	29%
AmFV0104	596	UniRef90_J7ZKE7 Uncharacterized protein	Bacillus cereus	1e-09	69.7	46%
AmFV0105	580	UniRef90_E3BRP0 F5/8 type C domain protein	Lactobacillus	4e-13	81.3	25%
AmFV0108	662	UniRef90_K4EPX8 BroN (Fragment)	Apis mellifera filamentous virus	2e-75	253	51%
AmFV0110	626	UniRef90_K4EPX8 BroN (Fragment)	Apis mellifera filamentous virus	1e-54	196	42%
AmFV0112	498	UniRef90_K4EPX8 BroN (Fragment)	Apis mellifera filamentous virus	0	558	100%
AmFV0113	436	UniRef90_K4EPX8 BroN (Fragment)	Apis mellifera filamentous virus	8e-13	75.9	27%
AmFV0115	582	UniRef90_B6A9H9 Putative uncharacterized protein	Cryptosporidium muris (strain RN66)	9e-12	76.6	79%
AmFV0116	878	UniRef90_UPI0002657267 UPI0002657267 related cluster	unknown	0	736	45%
AmFV0126	947	UniRef90_E2BK56 Putative uncharacterized protein	Harpegnathos saltator	3e-25	120	29%
AmFV0147	734	UniRef90_H9KUS9 Uncharacterized protein	Apis mellifera	5e-14	80.5	27%
AmFV0184	291	UniRef90_Q8I5B8 Conserved Plasmodium protein	Plasmodium falciparum (isolate 3D7)	6e-09	64.7	38%
AmFV0197	898	UniRef90_F5SBV9 Chitin-binding protein/carbohydrate-binding protein	Desmospora sp. 8437	2e-33	138	38%
AmFV0215	846	UniRef90_O77329 N2227-like protein putative	Plasmodium falciparum (isolate 3D7)	7e-09	68.2	43%
AmFV0221	2332	UniRef90_E5E7I9 Ribonucleotide reductase small subunit (Fragment)	uncultured virus	4e-72	250	99%
AmFV0222	143	UniRef90_M7N2T7 Ribonucleoside-diphosphate reductase subunit beta	Cesiribacter andamanensis AMV16	3e-46	162	56%
AmFV0223	830	UniRef90_E2BG83 Putative uncharacterized protein (Fragment)	Harpegnathos saltator	6e-18	92.8	54%
AmFV0224	1541	UniRef90_B4PY23 GE15355	Drosophila yakuba	3e-17	89.7	45%
AmFV0227	184	UniRef90_C0H4S8 Putative uncharacterized protein	Plasmodium falciparum	2e-09	64.3	46%
AmFV0232	646	UniRef90_Q54EQ9 Putative uncharacterized protein DDB_G0291608	Dictyostelium discoideum	4e-09	68.2	66%
AmFV0241	333	UniRef90_E6SRT7 Phosphatidylinositol-specific phospholipase C X region	Bacteroides helcogenes (strain ATCC 35417 / DSM 20613 / JCM 6297 / P 36-108)	2e-11	71.6	27%

## Sheet: ORFs
ORF	Start/end			Lenght	Frame	Direction
>AmFV0001	13	3528	3528	3516	-2	R
MVRDKKSTDTPPLAARPSGPTLRERRVRLFEPTSDVHQVGVRAERRAEVR
RALLDSDAEMSPRKRRAIARAGCVSEQPVEPRAVPVYNVAPARTGRCRRE
SGDGTSGVRRVELLRRRESGSQDPRVRVEPRSESEQVHPRHDRNDSREEQ
VGSENTEHAALPLFPVHHTVRGGLENDGQSVDVARHEEHSEAAATRHDER
TDSASLDDENQLTGSNRQNDEQHDQHDQQNDQQHDPQHDRQHDQQHDQQQ
DKHQNERRDERKDERQDEQQDERREERQDERQEEQQDERRDERQDERRNE
RQDERRNERPDERQDERLDERQDERQDERQDERQYEKIERPIEKDEQREE
RREKQQNDQREQRNDQRERRNDQREQRNDQQEQRNDQQEQRNDQREQRND
HYNQGGLDERREDRTHLTTNSDTEDTIEIRLHVSHHSLSVDHNLSCDTCT
KSNQTAEPTHNSTTPDREEGEIMETDEQNDQKRDDQKHNDRTTNQNRVDS
RTNELLNNQPNNQPNNQPAQRPIRINYVTTIVRDRGASRTNEQPHESTRP
PSSKPIPNVQPNVSILKPISHRKSETPTRDKNGATGTTTEMKKTNARDAN
DANSTHYTNNPNNTHHTNNTNNTNYTNENCGLTGPNNKVPSDTKVAYTPP
YISSLYSRHRQNYENNDDTITPADRRDESRSSVFNMGNVSNNSSMSGVNY
IDNSRGGGGHNRPRFASAFERLFSRPLQVIHQPRNPSRYISQFTANSPLR
HQYTGQLYNPYSTTQHNQHIQHNQHNQHNQHNQHNNQQHNQQNQQRNQQH
NQQHNQQNQQHSQQHSQQHIQQHNQYNHQHNQQNQNSYYPYAIRPMRQNR
NNNTSYNPYGTAYSSSTVYTRANSSFHLRPKACGAYSHYHICTHNCATRN
TRQNASTNSSNEFHNRSDDCPIIKRIPARLSTKIPVKTPTKTKTINKGPN
KTLNKTPTKTTTNPTDETNVATINEKTPETIAEKIKRRYDRETREKREQN
IKPKLAKRTENPESTETLSTSPPTTPTEPSERREPTKPDEPSGSSTQPAE
STPPTTPLTTPIQQIPPSPTERPTRRPTRKPTRLPKPSKSNRKNKKNKAT
TKNNNSVAANTSASTNMNEDANAAPPTAPTATTETGGTSSASDNARAVIA
SQERMRTHTPRVNLGETSRPA
>AmFV0002	2307	2525	2525	219	-3	R
MRKSNDRLKKTNNEKNEEKNNKTTKENNETTNENDETTKENNETTNKNNE
TTNKNNETTNENNETTTTTKVD
>AmFV0003	2574	5465	5465	2892	-3	R
MPGNNSTRRIIGVAVIFLLFVIAVLLLSNLVLKTTRMLVDSQYGRANAAV
RLKLENEAQFFSGMPIDTQLKLYRRILHETGRYSVWPRLVNFDDRWTTHA
KESILPNKSLWFVVRSQDGLNKLDQRDKAVERAHAKPTDSNIKSKEKSTY
EINDDENDRENNNEXNNENNNENNNESNNESNNENNNENNNENNNEDDSD
DDNDDNSDDDSEDEVGLDTTSSWGSSWQSSWLDNWSFEAKRKANANIEPR
PKNEKDKQETNTNTSKAENKSQPKSKNRKSCKRICRITEPVQDLLRVEII
PASGPRAIAHGPQVTKHIKPITDTVIPSSAQTPAQTGSRNGARSPTRSPT
RSRALPSLSPQSVHRSDQRSTRESPHRSTHRSTHRSAHESESLPQSAQHS
ARQSAQQSAQPHTRPSAQLSEQHSKRHSKRPAQLTSSNGERRLFFFVHGG
ATFAGSPHKYNNLHWLKTIAWLSERNDLLTDVVSIDYRLQPENTIDKSII
DCVETIARALREYHDNVSSIHIVGFSAGCLLTLQTVVLIEQALLKTIGTT
PRGRLYEPTDKITNLSTSTAAVVTNDSSGNAVASNASTARTDTTAVNAAV
TTTENNQQKQTNQTTKTTITSVSDPPPDTLFGVPLNNEWLLIAAREWSAI
KSRRIHLLSPLVRLDRLFVNDGFDCSNLLQTFTKSVFEPNGAQKYDALYW
IAMLRCRLESVERLHVLDVCRNSLSNHALSLYTTLRQLGRDDADGSLATE
LVVFDESSFFVDASLVRKIREFESNRGLKANKYTRDTIETTREKNKSAPK
ILNMLHYHFFPYIILCEAGWKTMASLLTWRDTKNTAKLLQRDTMSELTLR
ALMTKINSQEVTDKTTNSTTNTINKTINNMIRNTIDNTINNTINNKTNTK
TSDETNEKTSDKTNNKTNDEKSDKTNDKKNNKTSDETSDKTSDETSDKTN
DETSDQTSDKTND
>AmFV0004	7795	7795	8265	471	1	D
MQRVAQSQSGAPKGILRFPRSVDAQTLRAQNAESATSSGSSSNDDDKNKN
TGTSLDEKTTTKTKRKMSLFERLIKIFITFIIFIIAQGFLAGCINTFFDL
IPWAKIDHLFGDYGNDTGDILSVIETSDASNALHHNNLSGDGGNTGSSIL
SVPAMV
>AmFV0005	9989	10150	10150	162	-1	R
MDLTQLHQVQTDQLLNTNSTGQPLKEATFIDETKRKQLTTQTNQLHQIDQ
LIK
>AmFV0006	10399	14463	14463	4065	-2	R
MNSKAVSAKKPNSLSIVNTTCEITERETRDNHNDKDTRNRDAYEQEVREL
REFRDLRERRDIRDLRNTRDLRNFGEFRQSRPLDKRDNWLASPMSTNPLS
PLDLPNPNDPTGSPDEKTIRLLMDNEAQIKSRKKALNYLIVGAVFFIVGF
SSKLTLDLLAEQAQHQCAYKQYKASDAAAAPDNNVTVTFHDGTSLDEMLF
KRFRHIFSDEFNQNEYEEDEEDEDNFFSIFGMWYDNDDDDYDEMDENSNA
EESDEETYAEKLGRSKQNEHDRSYDHPDRHTDEHAYDTDDYDKQDEYRNR
GHTRTHYHEHHDRHEHHRSDEYLDRFHTHAHTQNKHEYNFDRRTMRNDGE
SIERPTFETTTPARDEARDESIPIHHGLRTINDTTPNQTTIVRMPNQTTN
HENSSYEKHNETLAHNETLAHNETLTKHNENENRTTLTKHNENRTTRLIR
SAITIDRSTLVKQDNKPAVSLNKTNMTAEPNHKTRNLPKLSDRKNRLKKQ
REEMIDMIRRHPSYIRRTTGPNVREYDDWINPQHESEEKLYPSIYSHILD
SLSPNFDHDDQKYSETIMDKTGRTLSSSAAVLPIEPHEKLVRSLESPESS
VESNEKSIVSPINATEIAQTQTTINTSVDPLMRLQSLQTTINTSVDPLMR
LLHQRRKQLEMEREREWHRLRQVLAKKLNKTEQSIHAILALQTNLTLTDR
IDQTNQNERNREQNNEQNEQNNERNNKRNREQNNKQNNERTDRQTNNETN
NQTKSQTNGQTKSQTKSQTNIDQIDQIGQIEQIDQIERWLAEMKRTQHLS
PRIELKHLERLTQTERDEQLGRDEQDEQQKRILRQATRSATITKTNDTSN
TLLEKNTVTNTTADLIRATITADSIATDLFAEHDDTDDTTDTVDKPIDNT
RTKPQAGSFEQKINEPVVQTLNQTNKQTNKQTIEQTIIPQNNHPINHTIN
HPINQTVRHSTYTANNRTTGQTIDRTNGKPTTTTSPMSNNMNTMVNTIPN
DVETTSMEANDNNATYELLDIWDPVEMRYITYQLIAKFWSTQNVNSYVVR
YHNPRKILGQRTLPKLEHRPPKVLPTLNIYYTIDEESLVDLQANILALVT
PDEVVTQRTRRPRFQLLDVFDSLGKLDRVAIIKETIEDAFQTWNIMLNGI
INFEYVPYSDKLRSSPYIDRIIVVSVKNLIHTNEHTMQTEIFSNTRTLAH
ASVNFLHINGQTNKFLIAPHHQRRRLQVLIQTDNKLNVYSVEGTNLLERF
HQQSYRQMHAQLQSTLKTLRRTRFSRSNCFFCTLLHEIGHILGLGHTNSL
DSIMHPIIEEDNSGITAVDVRAIRLIFKQLIAREKRMKIAIRKNMCSKVT
CDKH
>AmFV0007	18683	23779	23779	5097	-1	R
MIRTEFYLGSERWKVQYFNRNRGPNEYFEQTRGLRTLVANFNGGVAMCKW
EKRNQLIEKPINFTQPVYAYTSHCDPNLIVLFDPSTAPATDGSAPPIFER
KKKKETIRGKLTPDEFDCNVERLFEFLCEKQGISRTNVLPCPNQYASIEY
GFDYQGADEMNMLFYAEVRDPQREYNREKFTSFLLAPGLSLAQRTEMRRI
TVQTHHVISFRRHIQHFPIEFPFGGVEFNYIPCQNLYLEVDMTKPLQLPP
KCTAFKNRVRAKEGKQVLQNLINYDNYQLCLVEQLLLFTNHCQIIESMTR
PVSSDCSLEYLTKQSLLPLNTWSSLAHINRAFETKPSGCFPWDSFSKLVL
RKLNFRSCAPSPPLDGEWVSLERLEVCFRLQNTLDLLTDMITLTDNNAGE
MRLELEKNLLDTTKERRVSARLDTFMAKHVDPALNRLLPFLSPRQIQLQQ
QNLILRPSDKRDKHKCTSLGANLTAFAATLLNKLTRNDESHKTLQSTSAL
WLQLDQHRKISSIRFVCALKCLEFANERVELAFFMTPNYTHTRSELITPL
HELTAFPFDTKTRKFVNQTTLKLRANTTNNENRLVVHRRTDHIECYRRIP
SRKEASSLASNENAETNLKLKAKQLPLNITLHTTENRLTRRTTLTSAKIE
PLDAYIEGQSYLRHRLLEVELHEPIDVLVTSARKLDSQNRETAEHLSLFD
PLAGIRSVGNVNKLIEELRSITTEATKEVRERMPVVPPLSWPVNWVTTDA
TSPTLEPTLETAITTVTTPTSTTAVTTANQPTINRTRKALTDRTNEPRSQ
KSPQSSSDSTSSTRSTNRDSDRSDNSDRSDHSFHSTHSHRSTRSHLSDRS
NQSNQSNHSRRSNDSHYSNHSIQDETGVYDNYDGKNDNSGADTNDDLDLG
TNGYHSDHNHRYDNNGNSGALGRPFMRTADPRTPTPTTIPQTQQPPPPPP
PKPNQTGQTDAPHEPSSNNRTEPNGKHNSAQQLVQQLSPSSPSHKKSQIG
KQTTASSFRKNDKNPDPRTESRPGQNTTAKTTNTISTRRKAPNDKQTQQD
HQNRHNTYNQPKRHNPRNQLNSHNQYNSNDHLQQQLHQTNQITHEESPSR
TEQNKKYRDYMASQIYDYSTQFYSIENDLANAKRSFEMRELEKMRAEYYN
EDDQAEEEENEPSELPPVSASRRPPTPDPWKRPVEYTNTSPTDDAKLTKP
TNWTSKPITAYTRETRETRETRETKETRYTRDTRTRNVRDESRESQSSRD
SRNSSHTTDNQKPTNSDDKNSNSLARSRWHRWGRSPKPSPKPSPKRSPKR
SPKRSPKRSPKRSPKRSPKRSYKPSTNKEDNEGLTIRLLPPTPSNVETRD
TEENQSNTSRPEHRINELTLPPKPRPRSNESYGGAQSEVTPSQQHRINRS
IERQTDRPIDRLNTRPPLTPPPKPVTFIKPFTQTTYKITKAQPTIPISQQ
LKQLVPLDLLSKHPIVKTLQNSAPPPRPPRPPRPNSGQNGLTGEELHDQT
HSHQARTNPSIPLIAPTLPSKNARHFKQTPNLPQREQPHEPDEPQSPPLV
HSNQMYHGGPEVSSLYIRFHQPENTWKTMDRLHRELLNSFSFIYKMFKIE
REYIRRDTASLTEINFLDLIDEFESYYKRLEQTTIPIECDEQTRCTLMDE
TNDCTHHMLDKILLISDNLLISGRYSTYTNLNVLINSLSQALEKHGRC
>AmFV0008	23913	24077	24077	165	-3	R
MHPPTDNTKHDMRNDTNPHNKTHTPSRNINGRELAHTIVLADPVRRPRPH
NRPC
>AmFV0009	24590	25135	25135	546	-1	R
MAEPTLMRPWSHQEARKFDRCILRAMLMRYRKRASLNKICDYVSIWELLP
KLNPHAMYGLERTGKSRSSYRILSVPEIRQKYKEDWAYARKPENKDTTRA
KEFLALDFMCIENCIAQAYMGDRLANILLVLMTSQPIIARRLPLTSVRVQ
RHLKMQERETERTERTNGENTSSNTANRGGW
>AmFV0010	25550	26875	26875	1326	-1	R
METQMEPRHENDDTDDDLDADEMFNPDENYVKSDSTLDDPSRGMPKPEFL
GLILHTCACWVKNSHNGKYKQIVQIFNFGSDTSRIESSLACSLDAFALDE
NHRLYSDQQFLLSRRVVRTTVRRNTAVDDEAAIRKPKPDTPELTVEALVR
SVRLTSLPISDLSIKKFCEWAKRTTGAKFVFVVYMSESGVKTLGDLLANH
VLPIEDLLYGATYTANAEYDTSLTTTGIAGLPDLTGLSGLSGPNMSIAHG
LESALQNMSNSMSSSGMWNSLVNNSRTNSMSCSIMSDVTDSGATNQTNSR
TYSKPNSRPNSRPNSQPNSRTNSRPTSKPESGPNSRPESKPNSRPHSNHN
AGDLPLGASAGLSLPSRPSSGEHDSTTHSTPHEARPLSGLRDSCDQIKNI
LSETLISTKRRSRESEKRASNSSVHSNRSTGSANTEPRSNR
>AmFV0011	27183	27374	27374	192	-3	R
MSPVIPFSSNINTVNSLYPYRIEQSCLTPLAKPRSNGEIKQEEIKQRDRT
KNQTKKHELLAKQ
>AmFV0012	28226	29956	29956	1731	-1	R
MNGTTETCAMTTSATASPAMTRRQPTNGTTNPTNKTPNKLFGVYCRFRPL
NEREKNEENGEKITLVREDCTNTQVVVRQNTERRSPDLSFEFDAIHYENT
SQTNFYNSLEEHVEKFVTANDDLNILTYGQTSSGKTWTVDGSFNKDSKIG
DTASAETYGIMPRIVRRVYETHKPDHIRLAYYEIYCDLVYDLFRDDKPQK
EAKFMEINGQIKIDLSTMTFASATDALHKLHARNAKRHFAETEMNKSSSR
SHTFLEIACLWDNGTTRKTLRVIDLAGSERVAKTQVTNQTLIEGININSS
LMYLKQMIEVLSTRHTRKSRAMPKFRESKLTRILHSSITTGRATIILILC
CSPSAFNLNETLNTLRFGSTARAVEKPDVPRNDLSRRIDTEMRERVQRSE
QQLEQMTEKMNAMRQTERDLLAELERLRKQQQNQDRLARETGEIMERTRA
NIAEQQSAVARRFDATSDDREEYEVKLAESTRQMERLTKTLKRQQMDIQE
SHDTLRDCKETIEMQQRIIAAITEDKQKLEKEIKFYQCFASYVQDWTREE
EDTDEEYVEQVLRNENKLVYMNHEED
>AmFV0013	29979	30155	30155	177	-3	R
MRINDIDDRENRTEQTGVTEDAKFTPREQERTKEKRSTDTSDFRATTSRR
HSFFPRNT
>AmFV0014	30326	30583	30583	258	-1	R
MDYYLCYHRQRSASTNATNANVNETHKAEEYYAGTQKSLTKQNNYDTGTG
AQKSEKIRREMNNRRRRTRTNGKPKVSQTESITNR
>AmFV0015	31077	31250	31250	174	-3	R
MTETNKMAETNKTNKTNKMSETNKTNKMSETNKTNKMTETNKMNKANKMS
KMNKMTN
>AmFV0016	31814	31999	31999	186	-1	R
MTIQYQYHNHNKDEQTNMETKKEPEINGKRNGKTNGESSIRRPTNQRPIT
EQLPSQLVITI
>AmFV0017	32010	35951	35951	3942	-3	R
MRAYTRANRTAKQTGRRPVGRPRRKKNRKNQITASSSRRTAEKRDKTRQK
KQTIDERDEQHNEQDRQTDQITRANQIARMLDNIDEETDKPSDHDSGVDE
TNLDEETAEFEGTTMETEELEGLEEIEEIEEIEETEETEETEETRRTKET
AENETTTGELAGTRANEESDSEGSDYYEGHYTVNYKVKGQVLKRKYEYYD
RRMEFTMVIDTSKVCWFKAVDFLKLMNYRNKCEVLSKYVSPENKRRYHEL
TNYRDLLSPQTHFINEKGLKEMLSGGSVRHKTDMKRWVDKIFFPHLRKMG
LLPQVQQTDTVKRLCELQFDWELQQRCRLMCEELQNYQHFLEPHKHYNTI
CSELRKLHYLFQHENSAAIRQELHTLKYLMEDDVESVNEHLDILQQLITN
IHATDIMESVENLELLLNQSIHQYTTLYEKLENLFDIFSSFDGEDDSDSD
SDEEETLYVYTSKKSDDARSLLPIAVEAKQHEEMLKEKREQELRSRGIHK
RTINETNSTEVAIANKTKRAKTLKPVPLAERQLKTIKTLKPKTTKPSEIK
STEMITSTDTITSTKTNETGEPILNSETHTIDQNHTHRTRHSKNLRNHRI
RRTYGNPKNHKKRNIHEKQETNTTKTIEEADSTNENIDVETIDEKDENIN
FANKNTTDETTETTTDETTETTTDETTEIEETVELVGQMVKKMVNEMAET
TSNETVESSGIIETEEEREQHERDRNARSQRQRHQDEREKLRQLRQLLTE
TDRTFYENLQELLRESNEILAEDSNTSLDDTVEPPAHHTETTIDSSKSLN
SSSSSTLSCSPQILETTDEELLRTLEGEETETADETDGTTNEKPNNASNS
KSDNLDRGRPNKMSNEKSDEKSDEKSDEKSESPSIYCDEKLGENDEKDWD
DRTAEALAQSIAKMLKRENDIDYLLNILGDSIEQTNKPTITKVEMVDPTD
LTALATTINADQTKYLLEQTNKIKDNTKKNKKSKTNRKTNKKTNNKNTKL
STDVLVLDQDGNPVDNAYHTGEKAISLTNDKLDHLHALKLVAIEDDGDQH
ELMYVIEDPVDPRNKPHKTVTSPTLDSIEHSEPTTPQTIESEEAVETIET
KVAVETIMTETTTTATNNTADTIAESDEPTKHKEPVEIEKLIEKLRTEQQ
IQTSNAIESNSTIESKEGPEKPMLNLLDLFDEPPESDEDVPIWERVEPYR
ADQTDQYTNFQAFQTLHETYPPHASPNTFYHNFYQSDSNLNRFYHCSNQN
PNQSFDQTTEPNFEQTDQQTQTALRTTPRSWSFEQDLLEHPRPVSTPEMN
EPLELQLADFFLQ
>AmFV0018	37012	37012	38238	1227	1	D
MESDEILLSRALKRARSGACGSDDDADDSGRRVHSSLLETVETVSLDELD
EHAGSRRRQFGSSGDRTEDSNVHSCCDCTGCGCSCHVDEGQSADIRPIDS
YVCYLFDYDLFSVPSNRQHFDLLLEYLRDENILDRCVVVSLATDTYRSAV
DSRAERSEIDPNVLRYRPSIIESIEETRSDVRRSFRNLIVQGSVADWFTV
KASLHYPTYLVYIRLVGSRNDLRTDYVLNVDYANRVFTSNKGSYGLKIAK
LVAHTRAKYFGIRHYNFTPLIENARLRALKYRASKDAARERRERLDTSKN
EDRDVRESRVVRETRNTRNDRNDQRNETRKETRTEACIDVHSVTREGRLP
SVSASLVGSVQDGLWEASRGGSESRDARSDRLPASDLMRKRVRTQSEQVS
VIDDDRFL
>AmFV0019	38446	40371	40371	1926	-2	R
MDQTFAIRVRAQILFPSMAVVRSLWKYQYARQIAKLHQPHERRSQDAQQG
PFKRPILPILLSSRYHRVNAHEGLIDFEYKITQYLDNSPQNPTEDQQPNN
RTNAPLTNIGTTKNDNRTGISVVEKDVQTGHHLQIYGKPVKTRFEDIAFR
VVDNLEKHVQQRDQEERSRLVFIDSILNNASRQIDINKNAVVQTLLFWQE
PNWWREQMHEMKHQQWWTNRTTLSDTQIVRRQDFRRLCRLLNHLVRDLIC
TNGASTPTEAVRLLLNMPSQHCKMLNKLYVEPPMASLWAAYLSTTFMHHK
QQHGLNTKHAAAAAGQTTNNATSGSPINSMRSEHSFDTKICLDMCSSCDK
KEIFEIMVSLSKKRHDPTPCECNYCSTLRNIANAWQYYDCGTNVWLRLEF
NRRFYVKVSSLLAECITNEEEDEKRAEETKELDASSRRPDDQSVEPPATD
QSDEQSKPQPIRKPITKPITKPITEPITEPITQPIKQPMEQPNAPADSER
TKIIYLSYKNEFTDRVKFMTNFVNYYAFYENSERPVSRDDCHGALREKIS
IIFVFALVNWELIERARDNNAAFNSISLNQQSIFKSLDNTLYAIFSENSI
NRMSKEKHQKLLSVNAPYVNRGFGSLPNCGINAFTTTLRDV
>AmFV0020	41381	44956	44956	3576	-1	R
MNNKPPEHVRRVHYSEPDRPEHIEPTEPTEPTEHNEQNNQGNTTNITIQP
KRSKTDRPDRPQSDHQHQPGPLHRPHNYENVDARPNEHRNNLRSQSNGRS
VASDSTKQLSNRGNQTRIERRTRGNTLVHAYGRRKIVSNGMSSPRNQPNI
LLLRSMRDDDRTEQDQRRDTSAIRFNSESETNDCQMFDRAVRADRIYQTY
PLHDDYRRQVKSNTKPTRTNGTNEESTDDETSETEDLLGSSDAETPRGGK
RKRRTRRTPLKRKRVKATNHANATSDKNYTTKTDGENKYEGEYDDEYDDG
YDDGYDDGYDDEYDGGYDDRWNDNVSTSNHSDSIRGYYYYHDDQSEPSTD
NDITNDEYDEYDKYDEYDEYNDDKNSTGDKRASTHKNQDQIHNPSNQDGK
NERSQNESTDLDQETANGRHKHDQHAQQQTPKDSDLGDSGNDEGTNEGTD
YHHQTSYTSDNSQESNASNASNESNSSNASHESDIARASRSRRADARKPA
RGIRGRGHSTVCTHRCGRLVDKDTTNSIQDATGVDARPRADRQHSGESST
NGSTCSGTAEPTECHYRFSRSRLRDSSPRSHHSSPSPIFDHLRRDRSRSA
RRSRDRGDTAEPRSNHHGCHRCCRNGHGDCANRSCIAQQDRNARNFEPNG
PRNSPKDSRDSHDSHESNENYEPVVSRAPRERGQLSMLRFVRPSFRRTNS
QSPGPHPSRARYSSDHSSDQPYSPSNPTTTPPTTPTPNTEPTPVTDYEPA
SPQSPQPGPSGWKPGQPIPMSPIPRSSKWHTANRPQRMARTAPRVVSPLA
SAHNDAQWAEWYRRFRSRSRSQSRSRSRSRSRSRSNSQSPQPGPSGWTAA
ASRANRSNSNSSLDRNTRDELLDYADRDAETNHTNNPNINTNDGGGPQTE
LAKTHCVTEPTVDQGSDRNCSTTRTLGTTVTAAPRASLGDGDRDIGNDQR
VCTKTHRGAAGEKLEPTEPAEPTEPDEPTEPTEPAEPAEPAEPDEPAALK
ETQLSQTLPTSQTSQDTQASKTLISSKETPKHLAVQGAILGTITRGNITG
EITGEISGEIESGPIKKLKREIQLYGRSSSLPVEETRVAKRDPSPTNAGT
ETKLSRKRCVSNKNREFGFDFGIDGWKALLQGKIKMNWTFRRTSSRIEET
NEISGKTDEILQSILAMQAAQKQQAIEERDDGIVIEPLDEN
>AmFV0021	45865	46059	46059	195	-2	R
MSLNNLPTTDRRAIQVNANDDQALKNINTIRATKTKRRTQTQRHENARER
TENDPRSPRPRSTR
>AmFV0022	46058	46058	47020	963	2	D
MANTLYSVDLANPDAMRAYPNSLFTPAGKLTSQSQNRFPRDDDFFLHVID
SHLILSDYQDRVLPGLVSNSPFLRQRTPLDVSTLQLNDIYVPIISVAGSV
ITEFSSSVATAYAAQDERFKILDNKLRLLVESIDSLTYWALQYRNASLDL
LRLSDDAAERLAGDVEADRRFALRTQMLGREFQRLSARVTRADARIQRLK
KEYYERFQSEIAQRDYAVTVLSQYLSNAVLADFDGTVSSEKVPPTAGRPI
QDYLDVLIPLYNTFRSIMEEYNLQKRIAYDVRFAATLVEVVPSNRLIRKF
LFDPALQRSEENFEPQHQAE
>AmFV0023	47085	47085	47897	813	3	D
MDNACDILSRIDGSDEYDVGVDRTAVVLVTASRGRTSVSGDDNDGPLDVD
RKNNKTSDLFRRAVQLRDRVSLADHMHRLYFLLTWSDRNGGRWMGIKRFI
DCYFSLVFHPYFGDRFKMTVLHIAKRSKICCHFQVGVVSDFSSYTLLIML
NYPLWDKLLQVSTSLPHRYFRRSVRAMLRRGGGTTDRPAPHYNEGSGFGG
LGEGMEVDPTGKFTHLMNVSLAALCLIDRLEYSMQSDLERHGATHVVTVA
KFFSNAHDAKNLFNTVSLVE
>AmFV0024	48294	48294	50219	1926	3	D
MNGSGRVSSGGGLPLGNKRVSGPQGGRVVPSGKLARGAATSNGSNTANVA
NATNATNAANAANAVNATNATNAANAANATNAPSATNAANAVNGAATTTP
TNTTNTPVGSAASSVPAAAASTDGPTLKDLETARPARSTETVAAFGVPRQ
FLDEFTRVYQGYVTDANVAEASAADISRIVDTNFAVYKLISSFLESVRSF
AMRNKANGGTLPSDSVYVSLHDLDTLESERELRLLRSIVARNAKSIGLGN
EFLASVNPKNLKAELENALRKAASGSGSGKSGDGDGGADDDALEEREPDK
VNLDNSGGVYSIRDTSDAVPLTSLVGYEAEARELVSFCRTVRFVNEAGAG
GNDTESRRNPVVVVLFGPPGTGKTTIAQSIAHELDSVYMYVNAENVTSQW
AGGTEKNISKIFRRARIASKRFKRRVLILIDEIDGLVKNRATSPNLTGEE
YSRITTFLQMLTPPIGVDNSSLLVIFTTNRLENVDSAVINRARGRIFMGY
VSSPNDRMKLNRQIFANYVRYNDRDQNLQRAIIVCDDLVPRDLQNILARV
KNRILERYSAAHRSSILADLEIDLSDQDNRVSTGDLVELMYQAVPGTPVS
VLFRDYSPPLSHVCSWVDLNRPYLGQCRSXEMYSRYAKQCN
>AmFV0025	51086	52306	52306	1221	-1	R
MKSGTASTDERQSDETRFDAPRSNERSSATSSDEHAPLNLEIATTTPPLE
SSATAPETNAATTRSRIYETIDEARSTVASDPTNNMGDKQLRRSLRTRNS
INRLTMVLDRPADSTGSSDPIVVVTPPNISPDSPAPSNINGTNDATYGPN
NSTDANAEATGTTETKTAETETTGTTNLMEKTSYITSKPASETTADYGAT
STSSAIMTPVAKPTSLIKTLSDKKESTNVTLRHESERPLSSSRRELADQY
DRIANSMLIEQTSPKVATLVASHETHQPMPVHVRRTPTLPPLRRAHRGNA
DVNEKTGDACVKTCKPIDEEQGNGDECNEMDPMIEIYEMDGNGAHNCALK
DRNAISRFIWCIISWLHDVGHVVTASCCVRNSLAERRRKRTVARDEEIAA
ARQTLV
>AmFV0026	52116	53657	53657	1542	-3	R
MIAPLTLYRPPSHSPTTRDTPTRASVLTKMAPNVIHPPNRMFPLIITKTS
KPNNNKTIARMVISETINQTNKTFNKKLRKNPNETISYKNNSDAISQLTS
ETTFTNQSDITATTTPPCTTKTTIKKPIEMLIETPITTPIETWIAPTNAN
TTENNTEPTKSITNCDNDDTNENVRQNVTTKKTLTTNVSTDLTTVRTTDR
KATESQVKPTKPTETNSVQLNTVDRPTSPERIAVELTPSLRLLVPETHIL
NAQTRPRQPPTEADKRFYAESSVKLIATSREPLVVNSRVASSRLKPSPTI
PVALNIRTTTRTTTSRPTTAVPTIPAAPTTPTAPTAPTAPTAPTAPTVPT
ATLVHQPTVLRTKRATRLDRVKPTSTISFITAIIATTRALAPSTHTRSGL
TYRNLYNSFHQTSRTNIDVDQNVNTTGKNVHTSIGSTHSTDSTDNRYRST
DEIRNSEYRRAAVRRNEIRRTEIQREILRDEFRRTRASQSRDRNNDPTTR
KQRHGSGDERRNN
>AmFV0027	53702	54019	54019	318	-1	R
MVTNTYTGMVTVANTVANTVADTVIDTMINTMNDTEIDTKIDTVIETEID
TKIDTVLDMETQILTNTVNNRTNKTKKKRMTSGTGATGGTQKKYSLQPVP
LFSLC
>AmFV0028	54186	56018	56018	1833	-3	R
MSASNPIEINSITQTNGNAEHLIDDTYGRNETPNTGDTAQLVASPDTPKT
TETPEVETATTPAQINTAINRPTNVSPQHPPKPPRKSIVNPPTTPNETQN
DQLRTSRTDQPKRQPNRQLSKLSNPQRGPNSPNHPPSDFVRNSSSNNSNC
SPTNNSKRGVTTNWNHALPYAPGHTHNRTTNHSLNNKWDEWNRELSRIER
RVQTINETFKNIGEMSTEPSETENPNQSTSVASINNLVTDIDSDIMGNTS
IDATEKARLLAMIASTPGLENDEPDNVNVNEVKNLPDVRSDNRYHNDAQT
DTIDRFGLTDPQFDDTWNDRMYQQLVRKVLKRGEQRDDRTGTGTRALFGE
LLEFDLRGNRLPLLNCRRLSFKSILEELLWFLRGETDSKILERRGVHIWT
EHATRDVLTKRGFPSRREGDIGPLYGFQWRFAGLRYTNCEANYAAQKRTR
GYDQIAYILDELTARPHSRRILLNSWNVADIAEMVLPPCHVMFQLFADNA
NELSGMLYSRSADIGLGLPFNIASYAILLHAIAKKVGRTAKTLKVIIGDA
HIYNDHIDAMTEIAAREPRPSPRVYIDSRSFDKPLHEYSTDFFHLFNYHP
HEPVRMRVSV
>AmFV0029	56116	56412	56412	297	-2	R
MRDKDVHQRVNERGEQKSQCVQNVRAHERTTTEGSKTVTTPLKKQSSRSH
YKSQTGQDRLQRRTSRDVQKDKRHTQRKPVIFCYSQPKRFVRVQTTHV
>AmFV0030	56017	56851	57885	1035	1	D
MTMASFGAFVRGFLVAILYNVPIDVCSAAYVVALDVSGLDSYKAFWLRVA
KYNGFALSMALVFLHVATCTSLKTILARLAFIVRTRRLFLQRCGDRLAPL
CRGSLMRAHVLYALRFLFSSLVHTLVHVFITHPFPALVSSVSSPSSMIML
CWFHYRWTISGYALVVLLLLLFATGFRLVRFASHHVSVRMAHSAFHLLSL
MFVTVHSSNYVMLSFLWGIVLSELLCFIALVRVVPVESLVVYRDDVDSRE
VVLDIEFINPPFFASLYRTGDVVRVYVPMVSWFEWHTFSLVPHLHDRTRS
RLLIRTVGRWTRRLYRVRKRVAYLWLHGPLELHDDIESMLVVPESDVPIC
IDPGLQMCLVCSGISITRHLALLVYLVRKYCGILVDGIHSGPANIGLPAF
IKLVWVVRYSFDINLAIRVLDELQACLRAHGWQSLLIYDIYVSNEPNLDE
RAVNTRLRSFLAPNDTSCRPYIVPPRPNTNVFIDFVDVKTRSRASLRGFR
PAASIYKSSYANDIESLLGTPPPVEQPPVVAASPRSRRRPDSMRMVERAG
SFARFYSALELKTGQRVRSWLPIVRVEQRTTDRLQWQTLIVLTTGVKRIV
DDLVRLCSNSEHGLELCVEELW
>AmFV0031	59731	59731	60171	441	1	D
MRRRLISDEKKARLLRYTQQRAGLFASQDDYIDLLGALYKQEFDFSETLF
RQKMRLYIFDSVHWRRYKTEYPRMTYLNLMCAIYSKVDCEVDPTEDVTAN
DPPKVSPVPDDEEFRKRVLRHRYMRPRFSHRRALQPSCLNTLYESC
>AmFV0032	60601	61290	61290	690	-2	R
MHIVPQNKLRNHSSARVCNYQRRVASNLASKFLRDKANPIAQSEPQNGIE
AYTQSGLRVSCYANRYTGDQSIIGASNDHQLINLGHIVDTKLPAHKERAK
QKTKTHTNEQNAYNNNAKLDSRSGNFAELHRLHRLAKITTKVANELIEAI
TTKISNAILRAISTTMPTKMPTKMSTKMSTARLTTISTAILTNITKINEP
IMTDRTIEGIEITTKTTKGQQKPSKTVSA
>AmFV0033	61419	61652	61652	234	-3	R
MARPSDKANTTETAKEDDQDNEQHTKQRRQLHNITKIQKTNQIATKRQTT
NRKIKENNETPPVQTTYNLVSAQHHHS
>AmFV0034	61815	62000	62000	186	-3	R
MGISTITKREQQKQERYTTCSSVCTTNTTTTYNTNRNETSKLLTKTDGER
TAKNGKRTAQE
>AmFV0035	62415	62573	62573	159	-3	R
MHSDGMRTNRPSRYVKNPTPTPTKTNAKQDESTIINLSSKQMVDLPNVLR
IL
>AmFV0036	62528	64033	64033	1506	-1	R
MRLVTLLIILSAISAEIFLFVYFYHYHVQPNGSNSTESTNSTQNGTHTPV
SIVLQSRSNETNCIPGKAYTVDCNRCICNPDGTSYSCTLMNCSPLKPYQT
LDSRTSSCTVYGEQYKDDCNYCYCQEAGRALCTTFDCTRTKCVPLSRFWS
GCLFCVCNADGTDMVCSDTGCRNETFLFPDTTDAKQSNVSSNQTNRTAGG
YSINNDGLYKSNRAEGFPDFTDYANNYANTVGDIEDVDVIDPMDETNDES
NVATKTDHTKPTAPTKPTAPTKPTAPTKPTAPTKPTAPTKPTKPNKPTEP
TKLSKPIMLTDSTDLIDPTNLANLHDTTEPTETETTELCTPGERRVRGGQ
TCICDAAGEFSICTRASIGSQPSCRPGETIQVDCNTCACDMNGQYTICTR
MLCDPPECRPGETTYQDCNTCHCSAAGRLFCTKKACPPQSVTITTASAAS
PATATPKERSPKKCSPGQTIQRDCNTCACDAQGEYSICTQMECEPIDLRA
M
>AmFV0037	64977	65183	65183	207	-3	R
MQSSPRVHLRIPPRKTKQFTLPTRSPKTKKERLTNIQTSQVCNTDRDESL
ANYSKPQTVTSHLPHTCE
>AmFV0038	65770	65988	65988	219	-2	R
MYCDTRAAKPPVITHTTSLAIHQTARENTNKVDTSTIKKTTNRTAKTQSL
EIDCNPLQTNATDHDKNFPRNE
>AmFV0039	66715	66972	66972	258	-2	R
MRTCVQDNKRIQDNERIPCTKRETDTSCIPTTTITTEIKTETRTEITTEK
TTEITSETKKPHIRDLDLKKGMYTCRTTAIELRAV
>AmFV0040	66973	67152	67152	180	-2	R
MKCKPPERTPQLGQNGLTNRAQDNKENEKRRLPTENAIEPYYSATTIATI
AVASVVHDN
>AmFV0041	67469	67750	67750	282	-1	R
MKQKKNKPTRQSINVQTFLYPYKHVSQYSPHTNQARKPNDTRNDTRPLDE
KPSQTRPRVREKTIPKKTMSRQRTRNITVDAQRNFVRSGKRER
>AmFV0042	67776	68093	68093	318	-3	R
MIKQQSVTDKPDKLTKELLTQHKQVVRRYTIVSHHFSFYKKMKSITGETG
LQEKPRKIPLTHLRYQPSLIRIAHTYRSYISLIRVAHAYRSYVSLKRIVI
TEQTY
>AmFV0043	69260	69260	75550	6291	2	D
MLRYFCVKVPRATSKIEMRLLAKLAAAGQAKAGEVNVVTLDDTNDVNDLS
EASKANDTSDVNDANETTEVNVGCIRRTVGTSGASGDTATDRDTSDLGIA
DSVAGRTSRELGEQIIDRPNNSRNDGRNDGRNDGRNDGRNDGRNRNDDRN
DGRNDGRNDGRNDNRNDRDDDQNYDRNDGRNDNRNDRDNDRNYDRNYDRN
DGRNDGRNVGCNDGRIAAALVIDRCNDSRDATDRSSEYPTDGCVDRTVDR
ARNHIVGGTTDYAGKLTSDSLVQTLPTNSIAIQKDVLTVLTNESSDATCK
TSELSKITTLSETASVAGGTVECTSAGGEAAQFVGDTSNVDRVDRFVEKC
VDLRRTVNRNSRDIRGDKLRIETINMGGKVDGIGKIDKGSQTVWLGRTVR
FVDRRFVDRTRERPDAISVERITTRSVVRTASTEVDSTTVDSEEEADDPL
QLTLAQMASLNYCMVLVVVRPASKPFEVFNFVIDVYFSFDSLSNLITYMN
GLSDLTSRDMVAQVRQMAVRYDKLVNDMRDATAFYTNFGFHSAVLQPTTE
LDVTCTIDRSKIPPLFGDFLANFRVQSTSLFVSASKLPTLDLRHSKELAR
VFDWLGGNVSSCTRGYVNREIFSHILRMSSADMSRTVCGRSPRTRRRRLR
TPSISRTDVQATSHSTSTVFTTGDKSDNGSSSAAVKRARRPRPTRARSMV
KRPNGRAADTAVASTSTSSTSSTLSTVSLLSTSVSACVMGKTATSSVSLP
SESSFAKGDIDDNNDETRVLRKRKAPTVPLLLKRKKADAVAFTEDDVRSR
NASVVSPVSVRASEVVSEVIDLDDDKHSDHSVIDKFNDLSSTKSSSIETS
NKSSIENSNKSLNKSVSTSSNKSVSKSSNKSASKSSIESSIESAIESAIK
GTIEVAILTDTTSDATDEQLKPVASIGGSSGLVNKENKNSISGGQSERSH
GNNGSMVVQTRRKSRRKSAPRKLPQVEVINVDDEDARVIETPDDDVKVVA
ESTGITTRTAVAKIAAESALKTVNRNGRNVVRGVGRIVKKSTRGKNVSAG
RSGGANSSNSRRRFYRSSERVSVSPAVTTGEADEIANPIRHESRSARSEI
TEDEEAVRNLLRDLTDDSILGLETKDTLDARLAVRAYVCEDGDQLDSSQR
APVREESLHESAVSMEKSGSLGTTRSASSRARTTPVSSRSRRGQKRRGEA
SEGEAETSRKCRVKDSKDGVGARNSIRASAGNLCDSSETDSRSLLRSSPH
CTAISTESGDSMEVVAGDRGQDGADGGHVGGGAIKSESDADGNSASVQSA
KASSSSKRRTKRRGGSGGSMGNSVVSTTTTVTMNGLCELSTDAENMRSVA
PLRSMKNTATVAPTRTSVLERSSRVASVVPIVSRTARGLVSGLEESSASS
APVATVAPVLATTSAVSAAHVDHAGKLIESRTALASKPIATSVSRASVVV
KPATKSLLKSSQLNIQSERQTVPVGQSIQQGKLFERLERLERPERSEPVL
FGQLGQLGPTRQSESIESTGQTVQAVQDRAILACQNGKGGSGSVSEAAVA
ATAAISSRSVVSSSTNLPDEEAARRAKTEEAKERSRELARERARERARKR
AKERARERSKTFVIPHDVVVTNRFVVERSHSMDVKHTKSMECGSERSSET
SERDSVAAQTNGRASDRKKRARSSRSPVFSVPVLSSENADRGEVGKRSRK
LDSGSLKTPRRSNSEHNAFGVSDRRDCGAGNVRVGASKRANKRAFSVGSE
RRRRRSSNDRSWLDSLISDVSNFSFNSPTSDSDSHSSRVRCNPPTPEHDY
DASPKMVDSAIPVVSQSGGVFGDATVTNTNYSISGVGGCTIGPLVKGSAK
EATSNPVGVTDTLVDSMMHSLAENGVIDVVIRSMVGGTTRRVDECDGRNV
GSIERVGTIGTVGTVDGSSGMSGVGTAAVPSSNCSSGMHNGVVRVYDLAD
EELHVSDNIEALAFATLSELDAIVSEPLPTSPEFEMLLSSLNELDESLTT
GTGSPTVKVPTSVVEESTYDPYKTVVDQFFSDELLALFDPEYERREMTHD
SQPPVLSPQLGQTAIANGTEAALPTLTSVQTQPEFFYDFSSLTALQ
>AmFV0044	76590	78242	78242	1653	-3	R
MLPTQQLNSEPPIRHESIRTIFGIGGPPFGGYCDNRTAASVRETETSLNR
PHSDAKDQKHPVAIVTATRVQTLATKTAKTAKITEIPETSADPWHLMEQN
ETSRKNGLTGNEVKLGDEHWRPENAGMLVPRGRNEAESSITDQLLYAATH
TDATQKRHLANLIAKERLYRKVFCGIADDNHELVELTKCMENGDMSFIKF
KSEDRELTLETLCKHIEQLVQLGYSLTYIFGYLSYLRRKYRAGYPKLRQQ
TSAFYRTLINLYEQARRGKKRISTDEVYTCEEKIYAEMRNICHEVFFSEE
ITIVTTSDEATRNQVLFAYLFLFMYETGKRLSEIALINPEQLQTLATHEA
LVIRIPKSKKLGRIVLRGYDEEMRIEFKHFLMRAIDLFTRKQFEGCIPFD
QYHKRRTLDRNFGRLYLAALRRLGKPRDQKPRGLSLHSLRRFRAGSMFQQ
GKDIEHIRECLDHSSTKVTNIYINKHLMRSYRTKLNETQPTSNWKSHWQN
SWTITTSNKSNVSNKDVPHTSIKSSAVDLPRRQYENIVTLYEEFDERVIR
>AmFV0045	78939	83834	83834	4896	-3	R
MNPARANGKPTSKATGKQTESLSRKSTAPTTKSIKKSTTTTTTTSIIKAT
TKSTTKSSSRSNSRPDTTLNEKQNEPINTPPNKKLNTTPNPRPTNEPIVR
PNAQETTSPKECRCEIETELEWRCRISLGDAQQLLRNWFRGQSNVYWEEY
RLRRYARYVRRMGCRTTVQRYNFESIADYLRLCGLSIDDETVANEPNETT
TDTTTEITIETTTESPNLLRTEEFSNIKTTNCNHLIFYPYQTREYHIIED
GQHEADATMRRIEESNRTNLPSTPHKPTDLSAENKWPPVFLLKRSLEMHE
AHLDVQSLVEIEIIEMERSDNNLGAALVRKVCRRVELVDELHRQYTCRIA
IYSILDEYQQVRYELAIESELGELPERTLCRSPFRNFFDRVVIEPNGPVC
SLSRDVHRFSDTTIYENMDAMYGLVKLVTEQLEFTERTMIQLNIDWIPND
LGTPIVSSTTTAASNGDDEHADDEEDENGTGAGGNNSGNGNANTGSSTAD
TSDATSARNVESNNQLSYNTRLLSYVLPPEHAASVENFVQFVRQRIANRV
RRREITVRPKINGVRLYASFDGRDKLYCDNGEVVRLNGNNPRGCFSTDMI
YQLERVNATIDGTTIINCELDVRYVLTEVIVVRNSFACQLNALSQSFSPS
NLPYSYGDEQQWPYGLDATGLSPHETLAVLQFWSLSACSAAGTSNLVKRF
IETLRRRETANQANQTNQTNQTNQTNQTQQSQTQQSQQSQQSRQVSRKNS
HESRQLQPQQSNDRIYHTQSAQTKDAKNSSGPNCPNTDPTADSIADTQKP
NTNTKEDRDDQNENNGDRDNIWKNQNDDNKVGPVATNSTKSTVGKNEPPV
SGDDDTDDAIELHPDPNELDMYSDTSDPDELSSNVDSVDTASIISPADIQ
TAPFYPPPVDPIDPLVSVARAVGRRDPRDSNDPDGVASNQFHSVAYVCAP
CRKSQRDGLRNTGQSFAHTRGKNWDNQNFITVPMNDSFTLVNRLHTALVA
NNERHLVVNRAVTDERELIERAGQFYRHYVLRLCDILFLSRKHELCYTML
QKHFPRDEVERYANLYRDSRNLRDGIANRFAETLPIDGFLLYVPSLESNV
APTHPADCQAPLICRPRARNTCAVDMARRSEQRNCSISAFKLKPYQSIEL
LLEISKAEMTGSRNAGSSSTLSSWSATNSAHSSTDSTRSSKPAKSRTSST
SKTRRKPTLNPEFEATPNNQQTNTEDEHKSRSDEGSKKVEKHDHKNNQPD
CPDCPSDQLNQPHETQHNGKDQNDQRDDQDRQDKPIQPDEQKTKTKATAN
ETNKSRRPNKRNDSCEKSDKLNESNEPNELNDESNKLNEPNKLNEPNKLN
EPNKLNEPNKLNKLNKLNKLNKLNEFNKLNKLNELKELNELNEHKERNDC
SETSKPNKNDLEHDILADHLADHSSTAYFERVYEPNEPTCTTLLDDHKND
CANDRRNDRKNEKRGIRSREPHVADRTDESKLPHERAVSTDAFASLTPLA
SPHEHEPRTHTSFHSPDVQLVQLDFCVRDSIVEQQQNLRARTFLRCVNVA
FNKSTGETDFSRASWSKSDSCPCDVHVDPRVTLADHTVYEFVCYNERAFF
LTVLRRDKLLPDSEDKINSIVYARRKLTSVV
>AmFV0046	85035	85205	85205	171	-3	R
MTDTSAKNLSSKIDNNDVRTFEPLRQHKNVNTTSTQRQHNVNTTSTQNRP
HAHTFE
>AmFV0047	85290	87641	87641	2352	-3	R
MYNPWYTQNETHVGPLGTNNELTLDVNAFLKYTQLVKSSQNWKAHSGQTS
RMSVLTDESLREALASAPPEQSRYMLNEFMVGRTRMRYYDDDHYLGFAAG
EYTSSSAVQNIERLVIHPDIGYYLDQSGSKIHSDFTRKYSPQEALSRVLA
SPLFNGNNTKTILQSSKSERYYQLTFPLENCGRMYVLAAPMLPCYSVLQP
WSHICRLFQINPLAPPARFVVPIEKCPQWRFLHRYNVKYAILLAQNLSLM
NRRDPVIQEGSIEVITTLFAYDNCDADIQFNNPYGCYNKHEDYDGDTNTH
GIGKGVESQTEICYNMKRQVLPCLRSKSIVPQNMLSRLMMYFLVGKRFAD
ERNVLADERNARTDVTRVLRSTRGTNLLWQNYREYKRLLANQHDPPCWAD
ERGGDTTVDTDDDTDDDTTESESSENESKEKTRRTDKTKDTTTKDTTNRQ
NRYDVADDLPRTKSIFGLELFRRVCVCMAHMLPNPRDENRRKEMDAITTR
VFRKPTYGRIYQYYLEPRWWSILNKMQNFAREYVLDPQDPEKTYYATRNL
LHEVNKLWAPVSTSSMTNCQTMIDDVFRSIYCLFGENECTAALDHCSRVV
HEDYPHFFLGAKPFDLEYIVNVFSRAKGDFDSLLKMHLTLYERFREEARE
RTAEASRSTPLALGNRDLLRRVPSGKLQQHIDYADKYVLGSKRIPKSCKQ
ANSMKWALQNIQYCDGDLWMNGRRIITDITRHFSPVLFTDVNMMRLVLAD
GAQRARDRANRADRTADRTEGRHPDRIRFDQPQ
>AmFV0048	87999	88172	88172	174	-3	R
MEQTKRRKKDKRHKTMTKRGGKLRETENTNTVPWGEHKLGKLAAQQISCC
DLSRITA
>AmFV0049	88692	88793	88793	102	-3	R
MQRFNDNPQDIVHEVEYATRDMMHNVTQHITRR
>AmFV0050	88985	91513	91513	2529	-1	R
MTTKTTTKTTTKMTDCSAVHACTRCAKRATSVSPTAYQRSFFGSFFDEKF
ERKNATKTMGDSGGNGSLWIIVLIVIAVVMVSFTSNQMMMGPTRGTLPDN
ERVDNINVTLTNEPTDRARYDRFDDRFDRQPRRPELPPPQPPSPPTPPPT
PPPRRPNNRPTNPAANEIDTGPPYAIPPTHKKYFKPAQPDEPPPSPVIPL
TPTSRNKYMLHTVDLLKSIDESPEIVLNAHHRFYALLKAIRKKVRGREKD
EPDRRAKGLQLFRSWELLRNDATDLKHSDFLWTARQDSDMSNQWAKHMLR
DRTACSEIMDVVHNLENHLLTRYVTIALLDFNRNASDNTRDTINDAILLF
FQLTALIISHDHRCCGLNERIAASWIETEHLRNALASVLAIMFIKLTHLT
MYPAMFLTLALLCKNQPSVTRYLERTFKLNESRLKDVDLVPGVELATRIF
PNKPRALSQGDLTRDRRSKLIYIEVPEALASIAGGYSPDRAASVVRNVWF
QHVAEPRAQAVLFVNNLFRPLPYTTRATWNRAGVLSIFESRYATDFNDLA
VDSMTHGMGYKYRDVGMFELSSRNMFVCKDARLNQMGGSLTQQLFERMLT
NEGTSSVSVVSFIATPHEEERTMVVSRADIVTKTKWPGAYTNKKQRGAIV
HHTFNLYQFTDVGGSHDFHSIELRYVILPEWRSIVNINTAQLSTVAGRTE
ASADKRPYLLFDVPAVKNRMGAQFYMHNRKNNERFFFELTTTGLDGQQST
MPADAINVDICFSVSATGGVAVRVSHLRNLTKVNSVIMCACENSRRALET
MDAIRKFSYYAGSSGTEVKYSGQDYEAAIDESCRSLETNYIK
>AmFV0051	91912	92637	92838	927	-2	R
MKVLQVPVLQVPQLAQLPRLLTTSLLLACMLVTVRSRDASYAAELQVPLR
ENTTIVQRLVSLGWLRYMQANFRPHEPKSVWFTVKSVPKTWQGEEVTSDT
RERVAREIKQVASDVLDEYLRRVFYLQPDKIDIRDGIDTKNITFDALPSA
QSEFLRNVQFNRTIVISFEDPPYGQSKPQRLVTNRNIQWHDDDYKRRTRT
KDFTRIDVSDLRYRYYHNIGHALGFGHFVDLLDASMSETDKQYQSVMFAD
VNSPHASQTLTEYDVFSMYYIAHNLDHVLLDFAKRMIEKEIPANVVNVNR
DYARFLLS
>AmFV0052	94376	94376	100126	5751	2	D
MKVRVHHKVPRHTLFSTSAQRFLFRHRRRLSENEFNLLMNEFLEVCTAHS
NRTILGQVRFADSATRWRNEEFTHPDSVSLLSHQRNMIDHLLENEEIATL
MALGLSFDYAPIVFDPLYDVNEYNYSCTRGTTEFVLYSSESPFQVLLGTA
TNNLSNSVRFYVLAESSEQVNLVRLHAKNVIEPMSDAPVVPLSRDMLLFI
DLCSLNTRSEYRYMNWVQVLHVTHVQCTSTFRFANREHYVQPIPENVARN
LNNEDLRIENAAANRSNRVLDSMPSGSPIARAATAAATATFNSFANLGRN
VARVVSPYRRASSSSPPNRVGDSPIIGGSWLANSRHPSWFWHDPSRIMRR
DDGARPIRSRRFSVVPVRNDEEQSGSRPFAAQQQGQRQPLRSLQPLQPRQ
PLQPLRPLQSPQHQPQQQQSQQQHQSPQSHQLPQRVTQSPQQTNVTVVLN
HGNSRDSRELHHGGRSSSMPPHIASTSSVSVNVGTNGGINVGIGGINVGI
NVDGGGNVARVSSTVTMDRSGPPASIGEHVVDRRADTSISTINTINTTNT
TNTTNTTNTTNTTNAINAINAINATNTTNVTNAIHSTGVINAATNESSEY
QARGSPVRMFSSSDESTPPSSAHIAFLARTPSTPTTPTTPDRSNLSAFDH
DNEFDIDDDDDDLDAVGVVEFDEENDEFRVMRIPSDYIMFRRPSDDLSAS
QPLDLANRTGSSVPVTGESATTSDETPMDVDHPAVGDSPYTPSAFVPTTP
SAQSIPSVGSPSAVSPVDSRTDSRADSRNAGADPQIVPQVSLGPTGSFVN
SSPGSNCVARPSAAETAFDLLVSRNFAQQSAQQSAQQSAQQSVQQNGQRD
NQHGAQHGVRLDDQQGDQQGDQQGDQQVHDIQPNQSNGLWDIQHRAHHTQ
QNVQQTSQQSVRQVAQQGAVLNNVANGATQSADQLVPLGSGVETVQMDIE
SSTSDITSDIRAATANQTAQIDESVEPGRSTNPMDRLDQFVTNLLENIPN
SIRQSLLLDYRLDFDPLEYLDPSLVERLLAEREVMITMRDRQMLNQYLRE
QHDVQQSLNRLLHEQLREAQMFHQRQQMQQQAAALSSSNSPPRMFAQVVQ
QQQQQFIMQTLRDQTAPLISSGPTNDGVTQPVGPTVPPSQPVSPSQLVQP
SQPLQPFSSLPPSQPSQPSQPSQPSQPSQPSQPSQPSQPSQPSQPSHSLL
SIPPSQPSQPLQPVQVSALQQDDRPNDSSAPSGLSVRPAQSPSMSQIHSQ
QSGLSPARSAISTNYSTNYDSDTSSLQPPEQTTATFFPDSNSVRADRSVD
QHEPHVPSALSFPSFQPTLSTTRCNRSENFDDLTTNEVVPASPQMDSVWT
SAPVRNVGAVHRPGAVPGCLSCDFCPDCPTPFCHVFDRQSLSSCAVPRGF
LKTILADSNGSGKTYTVISMCMYNDSRNNWVMVRNSQLPSWRYHCQQYTN
CKVFVIASTNDVNTFFSMRREFRDPALQFNIILVVSNMVSYTGNKAPQPF
RLFIDDNDISLMNVISGQFNYVLASDITPATNSFVKSNHTNLIQTHDACI
ETLFDLPPIMYSCQCSTQPAKRWNFSCSMDFCIDLNAGNEVNNSALLRYV
LFSQEHYMLGKLTKAIRGGQRDIHELRKILSDPENDTSLRDMRSVLATKE
REMNEIRGNIQYQTDRIMTGSCIICLSRDYDYVVTHCCRNNICCECLVKI
DRRRCPYCRIELDARNSFTPVIMDKTQPDGTIRISDYFAISPVQLAVRYV
SQLVAVHREHMQTCKNPTDNGNWCAANSLKIVMCSGSNMSVMSDLLSEFV
RRFRTHHLKQLSVFQSCPEPAVLLISNTNKVVFYDLPFVTHVVLVGEVNP
LLAQSLLTKVNRYGRRRPLYVQQFIAPENMSIREYLVSRGRDCPRVLRDI
VSEPSNGSYMVLDNFE
>AmFV0053	100380	101405	101405	1026	-3	R
MSNAQTLDAQLLRLVDTKKKWDLFNDQYLQPLEPSQETDQCLVRKGFPRA
DPTDSDPQAYSVDRLDLGTMDVGRTTHMQMIAIAYHSAMLDEWSGPSTRI
NSEFDRNRAVRSLYSLCAPLAGTTNAQLSCEGWFSGLTYDTLRGIDDHRV
LVPREKLAPWKASGDVKIESETEEWARTFSPLQHFRWIVPDSQVHTWDVA
LDRNTVYTMGWYQYYLQRMSAHETATTDYATATRRNEVLKKQLVNLSERF
LQKNSSMREEFRITQLEQTREDINRQNVGQRTINKFVRSLEKLYNDFTHI
SLPAVRRGQPKSRQLVQSGGGRGGSNQGSTFGSTNRGQTVL
>AmFV0054	101589	101589	103106	1518	3	D
MGVNNIFKFLRQNLIELDSVPSIEGNYELYVDLAIIIVPLMQRARNIPHF
KELLVDTFSRSSSELVSLMLRASTVFIFLDMLSPRMKIETRVRRSLRQSV
VANARAANGAAVSADGCVCGVCPACVEANRDRGAVRYNVVKLRDVRSIMA
DIIVRSMCTLDPSFALRCFIETDVIGEGEIKCIRSAIYRARDPALRSARG
GRDPTIAVLSNDNDVIIMMLMHQYHSLSKLAPSLFYRIMFNELTLDVDTF
VAPLQYRVEIQRVSVDRFSLFRTTPYASRWRLLLWLICCCGTDFVPPIRP
FSVNRRVYIFNACLRLGHARQRVAAIPPGFGAPPMPMYGNGYGNNGYGNG
FGWPPGMGGRDCSCGFINGAYGPVCGAAFSMTAFLEELRWFVGLVRNVCS
CSIRSAPRGENDRASNAANVTKVAAWIIRLYWNILYVIDLPIDFYVEQRF
ATDLSMYVNCYVPDEYISIFSLLHHLSDARVLFLRRVIDKLLSVSSERIT
LRSRC
>AmFV0055	103113	103248	103493	246	3	D
MFFLAIWIVVVLLVLVMTFDASKWIVKDLARNFQRNMNLAKLVFNMFKLW
GNRHFVQEADPRHLEISRDMLSNLRRYEQERERDHFSRLDAVDRPLLLCL
SRLSATTERFAFDYHDWSSCVTTLTR
>AmFV0056	104071	104071	107253	3183	1	D
MVIRDMFFGSQHVYVPSDSDAEEDYYARPPGLDRLPPTRWRRITDADRGT
SRSSGRSSGRSSGRSSGRNCSRGSGRVSSRYEDDGVDDAMGETRNTGPAR
TTRTPRTAGGSGGVQQAQRTQRTQRSAQGKQRGQVRGKPQTQQRRGRRSA
QRRRARNNSIDDEDSDASLFSEDGGDDGRQSCGASSSSSDSSSSGSDATS
GSDESTTTSSSSSSSSSDDASSVSEFDSSRESCRRRGRVSGNGGSGGGRT
ATRKRVSPGVSASRSVRPKKKHLARTGLDDDNDQPTSTTRRRTKAGQRDR
NGEGVSDGRGRRGRRVDEPGDHDEPGSHTGYFQTTQKRARDGTFVQVVDL
DAVDRPDVRRRKRREQRSSRSSRSSQSSRSAGSSSRSSSRSSRSAVSREG
DGQANRGQDHADPSGGATSDTSVGTFGSADSYASTVRKRRKRTTRARGET
TDDSSAASTSFAESLRSLHANDRESGRRDDRYAERDDRPSVSVAPSQRRR
RRAGSASGASGGGSGGSAVDSGVDSGVTVGSTVGSTNASSVGAAVGSVGP
RTTRAPRAPRAPRAPRASCATTASATTATTATTTPTPTPTTTTTTHGATC
TCSCQCNISGEAKKPAARSRAKVGVQGTSGPTGPTCSTCSTTPLTTTHPS
CASTAPSTAPATPTVSVGPTASTSETPLAASQAQPAPPAPPKKRRHRKAS
ENAEREAREAEAARLLAETEAASTCGRGSTLSGGSGGSGGSGGSGVSGGS
GGFIGDTAGGAAPSRSAGPSFERPSRRSRRKTPSVDRDNHNHRDNRLEAS
DGDGESVPPRDEDGSRTAPKRGRRKRSSENSGGTSKSSRSTVSGGGGGSY
ADKRGSGNDGNDGEGRARERRHRRKRSRSVVDEEFGADDDAAQSSAGPSS
AGSSFVPPPDEERDAHSTRKRRRRSRSNGRSDAPSRIDLVADQVLTRYAD
MIRIPAGETGGTFSSILIDIPANSSRVFAISDPRDWGEVLRAAARGGLRT
QQVFVLLANDCDFEKLSKTDCKQLLLLLHPDKNDRSVRAACSVLFNKFHK
WYRAQQLQQD
>AmFV0057	107392	107392	108198	807	1	D
MCALTRLALASCVLAVAVAPAAYGAAVIVTHGPKNLTAVSPASTSSTSLG
VSSTESFSESFSESSSEPSSKPPPLARSRRHIPYEEDRDVLVGPQEYGVA
NYFRGFGGYHQHYSPQCRFYHSRTIDLSNDLLLLPYAARVIDVSRYLNAR
PRSLVLQVGSRRFAPYEHFTRNCHKLLFVAKRYNWIRDFARSVDFTDPRV
RQRLRDRLGKAVSKQSKILAFEERLAEKLVKMTPYSDKNLDEIDRMSNAD
VIDLFRTISQLGLNYAFN
>AmFV0058	108707	109576	109576	870	-1	R
MSDNNTSRGDSRTTNTSIPSGTSTSTTVTMNVPASSQQQPLLRLIRRDEF
TRDIKPVLAKRSNQYMHDNRLLSPIANKIKLHNMNEVEKEFAWDLWYIFP
RQSYEFVPGESCHIQTGWTVLSYPYDQYSLEMCLTESAIRRGLALCNPNL
DVLYGKEGYADIVPVVLNTNLRTMMRIEPSDEYFLLRMVPKCFFHVNMTG
QLSDIDKLLQFRKPEATRLHRPALRQFSLDSLDEYSVDNADSNTATNTTT
ASRNSSNTNDNTNDETNKTDSKDLIAVSPLSLFSSPFSI
>AmFV0059	110058	111053	111053	996	-3	R
MGFAGSLRRLVRKSKKTATGAIDIGEASKNIVGEAKRLNLNELSDLFSTK
YMKVVDNKALVGAIDIADFVHFSRLGDYSNSFYVAFKDTDVLASSNVQKA
IKKVLSEAATELPDLPIKKYDEAIIRSKVGFNLDKKALNTVDDIDKFVKN
DAKLQQSVDKLVQQSKRTGFLKFFGYSVAISAAGLTALVVYQKCVEEAAK
STGCFMYTQSGTNVVKCKVSQFSCKNATTGNICTSKSLPDEIANSKACSE
DANKNLDCIETLCDGYADLQDNQVLRCESKSASDVLVDAINQAGSGIGSV
VGSVGKNLLIWGLVAIVVIIIFTFLFKFFTN
>AmFV0060	111233	111233	115336	4104	2	D
MFSLFWINPTDPSDGASDGAATGNTGKNDDAGKADAFGVERNDSVFDVNT
ITTNGSERAAGSGDAENAENSSNTRNNTRNNTGNNTRNNTSNSVGNGTGN
KGGNRAGNKGGNGAGNKGGNRAGNRAGNRADTKTAGIDAESESGNDSLFP
PELVDELALVRDALHFAVSWLGWRKWLRASGLLEWCSAGVLVPSGCGSFV
PFWQYESDWLTYLSRLRLDRRRRTTAAANAGLSGETVSASPYVLSGGEQF
SRADEDRITRLVMRRAWLERLEREWCRDNSYALRRDRPALLTFRSAKTGV
PFEQPILYSEYARLSFDETRWYADKCDLIDFTARLVRTLVDRFGRIGVVA
AHRSDPVIDAYLDNVTAVPLWRHKLDETLNTFDDETLDLMLRALAVCRSH
RVRSVSVYSNTPSDRCPAAGTRLVPASTPTEGLRLGSWPALSFLLVDLHF
VRISRQTLWGDTLRVFMGRFQGSIDSLTHEVDDWMTVIPVPDVERDSIYI
VRVDDDRVLASRLSHVLVARSDLRALLNYTFLPNERAVLYGGPSVAETAA
LSAIFSAQESRLALLKASAAPTDVDYSDGPSAEELSGSNQVCCDLREVLL
RALQLCAVGVYSLRYTVAPLSTDESERASQERASRRASHDRLLSAFLRRS
GAVRNRYFIDSGIERGTALTEAVLSFAAQRGLDRDVNRLRVDDVRAYASY
NDLVAEDASRPEVGGAGFECVFVATSALLAVDGVEHFTRLANQQLRDSWP
SCSRYGMFFRHEQYPDLHMLLLPAESSPVFDRVIDLPDLTHASAGANAIA
AGAVVRATDVPSSGDLVSSTVVGCAGYLRLCFVKLRGAGSNEFSERALVN
PAVIAALLREIVAHITMSEATERRSLAYSLSYSPLISVATAAVTKRNETN
RDGSDQDGQAVDGAESMDGVEESTSLNERSRPSLHSLFDRDRIAAMVRID
PFLSISACRASVYDDVATRRISRLVSRLPRFFFPNCKLWRALDAMPVKCA
FVRNSPVTYCPRLLFDGGLSLAQRGILPLEAACANDTWKLYLLDNVRSGK
PMPCDRTYVGPPRSRDGDGAPLFYYEPCGESPDGDDASAGTFDRVVPPPP
PVSGVDLSRERNADRTVVRLVDGQVSIGPVVPYFASKNAHGRDWMLYGLD
NTLATFDSLVAALRIQQSLISAPVVRLINWDEHFPPGTPDRPLLQKLSAK
RVYLVNGVLGFCEQQTKFVSASKVDRPTEPISPANFANALVRPGDSLCFH
NTVDRVDPTVRIAPMHFYHRVYQSMVRAERHPIIGDGGYVDLRFRETDDY
FCARVSNVRASGFRAWICCSDSPRRRPPVSVTRRDTSSRLSTFTRGRRSS
AVDNGTPNGRYSRVESS
>AmFV0061	115549	115549	118722	3174	1	D
MFPFDFHPIVFFVVVFVAVLVVAFSSFTQILVASTAHERVLVRLSEDPKL
HRTGEFVVPASSETVRLLRRDLRGGVSTVSSASTHRLGFARAIVPMGGPA
ANSVTVVLNASRRARGTWSRKRLRRDDTTPRTIADEDEDEDGDYSSDADT
DGGPDCGLDGGLDGGPDGGLDGGPDGGLDGGPDGGLDGGLDGGWQRSKSR
RKRGATSAVGSNDASNKGSANGGTGTTGGVGGVGGISGFICHDFVQPFEC
NLDAGARACDFCVDRRTSDITCVHVSRPLRYTLEDGYQRSILANAEPHLG
WCLPREFERRLGRNCNPNTGRWLLSRSEDGRPHFVCRCRYPNLMTNSSTM
KDDCSLAVGCYPGQLDADSRAGLIDPYTSGFCECPALYHSDFDSTVGPLC
TPNAILDERRGSKGLGDVLEAAGLAGDYKALPLSYVSTKFLGLFDGGQTT
TAVDSDPRLPDPCTIDLLSGRPYAKDEEGCFAVRKWIVSPEMDDRNKLLS
RYDERRAREGSATGETSGKSNTIDTSNTTSNTLAAVGSTDAAERMDPGRI
VVYCDSRSPRYLPIQTSSDYLLNNHGRYPNACLRLADGLMYGRQTAAEPF
NVSSLFLLSHFNGKYHPDLGVLLKQPTPEPRRGRRGDERLERLFNLIDEF
AATDEKFRNKVLFASHPVKPYGSRPLPLRHDLDNYLRHGRSFVIYTNFPD
MFEMTVKVGKHAQPVRRAICPQLLRLVYSMFRVAPIKANLVYGQYVNKFY
RKIEAPSPSDRFKVWAVQTDKEYNAYYVGSSWTRETGLVPPADRAFYTEW
RPIKPPELQTVQRSKILFEPDISPVDAVYPAPESYCENLRICNTPKIISG
TTGHFNLLPSFWTTVYRDADRPLVPNAFHPGFDTTVLLAFFGGDQGVETN
ERPAEVLLVADQLALNYMGVQQYSRLFRHDRNPENDKKKARKEEQENEEK
EAEHKMDDKRRFDPDATAKRTEQESAKDTRAIDRLLLGKQGQQILGDGRF
MLGGPAVEAWRAYTGENSESSDSDSEASERNRDAEENTADDGAEDAGRVP
TKRARLG
>AmFV0062	119022	119022	121511	2490	3	D
MSFRVADGPAVFLRVELCACRAFAPCRRSHCIARCSVSRVIMYYLPLFFF
GAAATLIVLVVLLARSQWGGNELVRSTEPGPVSSRVRLKPWRVVKRSFKV
PSGASGSSGADYSATTIDFLRQSVFDRAYDTATAAVTRLVASATSTSLVD
MAAMVADSSRPDYGATFPVDATISKQLGFARSILPYKRKDVVYVPEISHD
SKRCDEWMKTGVKNLVSCSVSRGSDACFVCIESRKYNRSCVHVPSAFPVQ
TYNEETITIPASSKTNNKDEGWCLPSTFASIDFASGSPVPIQESKRNCNP
NTGSWILAQLGQDGGSFDSSYNWVCKCRYPSLMTNLNHSISQDCLLPVGC
QPYGSLDPASVAGKVDPYVKGYCVCNKGYQSDFDKTVGPICVEKNVGDTD
YETIWQVGLNNFTKLDKSFVSTKFLDLLPVALRSNPVLPDPCSIDAFSLK
KTSGCKVQFYKINNTNVAMCVTTNLNYIAFTSDTDYLQNNHGRYPNSCLY
TGSHEQNGAIPNSPDSVLTHAILSFWNDKNLPDVGLTYVKNSQDSREDPV
PAHYERADAIMSILIRDDTYQNWRKREVNKKPFIGPYLRNMTFRVHDFFS
DDTNCIVYYNDFPEVNIKYNVATMRDLVPLFRDVIGPVEWSDRRMWMVSD
RLEPHLRHLYYARLNAHTYQPQEFEEYNSFVNRVHAPGCTGYGRVMPNEV
PVYLTFFSTITPDLPVKRFRQSFLYPLDQDWYPAYQSTEGCTIFDECKMY
HTRDEYLSNLIHDLVTSVTVGNRKLLPHKRSKRFDATLQIFRTKLFYIIM
CNRYSQNYRSYQQLSNRFPTIPDGFKQYE
>AmFV0063	121927	122127	122127	201	-2	R
MRTDPTTKPCACALRNKNFSRSLDRNFALAERTLRTESENAWRRKKTTSD
LGALTSSPRFASKLTG
>AmFV0064	122464	124491	124491	2028	-2	R
MLPNGDAMEMEVEEENANTGTCYGEASFPERAARMTVHLENLLVLRAQKA
DPSVNPCDDPNTAAIQTLTVLENVPCEVVRVCCSVLAYILKLRGGIAPQD
FASPAELNAFELEQWTVLNGVRDFSHYMELCKTLVETVLENGRRVYQLFE
QQKQNKEATAREAGQHANGEHRELNGAELDASDHQYASVNGGPDDTDQFD
EDEGENELSLIHDLLRNMNGVFLRFYDLFVNGNGFPREKIYEKLFVSGCV
SHREPMPLHRAHLHSLDSMFSMLAHRIIVSTDHCNTHFEAFFGTGILFTV
LLNIITERFSSQDVESWSASALSATDHWTRVRLARPEDRQSIHFFKNTNS
ESYRRAVARLPAHLFNATSGLDVYLTKGDTLCTMFVQFMGRVFLRTHEWP
LRSDVFAHIKEHFVCDNLQRLFASIGRGEDQRAWIRFFKRNHDRSPRIYI
QIEPLCSLNDELIGGESHNVAVESRPNEAALFGANAGKLRSNANADAARR
YQQHRNFIDRYNEFMSNKNNELRDYWNIMRAVFMANSGGWDQNGGEANFT
DSPLTDFVEWCRDINSLIFPYNFLLTSITAGAERANRLEEKTLDEAWILK
CQEHLMARRFNSNRCKQILDFFKRLEIKSRLILEEKNFMYMFSEAMERMP
FLYALFGDSLRDMENAQNEQNEEAF
>AmFV0065	125169	125169	127925	2757	3	D
MHGAYGIHGTRGTAESKQVERGCGRRGKRRAATQLESVDGAPARVVRVVA
RARRSGGTNGRISLSVTPELVGPRSSGVSGVGGSGPRLTSTGTGISMSTM
VSSGVGVRLEGGNDHQQLLYHIGTDENEEEEETKKEKKGETRATTRGRCR
LSSRRRRTDRNRAQRRASWKKRGGGRTNRFAAHARDDGDSGEDGNDENDE
PVDDSDGNDGSDGSDAGDRRTEVDDVDDEDDRSEASDDSEESVARDDVDE
TDGDGLDGVGCDDDDAGDSDTGKTEKYSDGDDPEDKYRYGRFERSRLAGR
ASRTSRAGCAVGQDGRVGATRVGVKVGSLDSTIDSTIDGMFGSLPVNRFL
CEVLRAMAYPGGRSIMGAACGSVQKSLNEIEPGERESRTVSDGRSGALNT
VKAANATSAIDATKSVSNVSDVSDANTSDVTDTTAGVQPQQSSRAKRGGG
LSRALLNRITSSAFMRMTKKMRQQVLTRMFNGVHNQLVVYNIKSLFRIYL
IYHREDALIHTICDVFNKRFVFDAAQLRAEILAKNTKPFSRKVMRNKVCN
DVMMSNPHILRLFDLRALAYYRNHLVDSARYLHCLSNGLPVIMCLNESDV
DYIFDRCRAAHSRRRDFPIDLLPSCIRESFARLLGLSARGNGGSMGARGL
VRLVRPDDEEDRATGNNTDQTNKTDKTVKVGGTDTISAKNDRGNSTNPAR
FACPTASSVETNLNREFDRNSGHVVRNVGLNVGRHVVRNVGWDVGRHVVR
NVGRDRDGGRYNDRNTRNISQNMSRFVGRNIDRNTSRNIGRSRNFGGRDF
SSINTNVGENFSCGQRVETTTVVDSNVHRDELCFDGSPRCTAGTVVTSRA
SGRASDSASGRASGRASGDSVDGNTATGVFGAVGTVNTAVFGAAGTSGRR
IVTMITGSNVGKSTKIPR
>AmFV0066	128346	128879	129140	795	-3	R
MITTVTIITNITQRFYHDRQQKSRCCFAAFAIVLGIEHDHVSTACASHAM
AGKSAFRKYVWQPFSAIVLATLAVVTCLFLCVLVDTLMFAALLQNVGTQY
ALRKKTPGASDNSVDETSFGDVSDNSTRIDETFERAVAVKKRQNLSDKTP
NALNAWASKCNLGTIDSTTNDTSTRDGRLFNTIDFFPRFALCSFDKTFTT
ETSGADVTPTNKSSGTTNTSSTSDTTSSTDSANTTNTSTTSTTSTTSTTS
TTSTTSATSTTLPT
>AmFV0067	129561	129561	133079	3519	3	D
MLARRDDPQYLVRASRPGNQMDSHFRANNTDPVSTDTIVRTLFSAVTLWH
REENQRLQREVAASESVELEVTTLLTRLGKDEITLRDEKARRDEHEGRGK
CEQSLQPRSEPNDRVERSGRIKKSEVARNSDQIVTRGTSERSANEKNDKS
EQSDEELPTNLTERDEKNANRENGKLVGKPAKIVKTVRFADECIRIDELL
ADEPVARTGRTDRHDRHNRHNRHDRHDRHNRHNRHDRHDRLDQTDRVVAQ
IDRVDQVDPTDQIDATDRVFDRTVSSSPETTTASCFLTGTAHVSARNANV
HSDKPCSKLDESNKQNNSIETPSVEPSIEPSIEPSIEPSIKSSKKPRSPR
KQRKPRNLWKSSELGESSESVVSRSPKPFVEVRCHHRSNMNNENASVVCS
IGNPARSSVMIEEIFDSTEDMMLNNVPTVRSNASSSTLPSDASRNDGGAV
GGTVNCEGHDDATSLSAVVSTTVSSDHRKDRKGDRKTDRKVERKNEPKSE
RKVERKAERKTSGGNDERKSSVVAERKASVRDRVGATANDRAENDDDQIR
ESTTEGVAGTDGPAASKTREPKVTKTVKSTRASSTTAKKRSYDETVLETG
DSNDGNGPANKTICSRLEKIDDSTKMSDVVEAGDASDAAEANEVVDTANE
ADADSSNVGSFNDTDETSSSSDDVEDGDGAEEASSNGDDGTDGGDVANDG
AVNDTVNIGNAGESCAVEINETSVPDVKSTTKTNARTSAKAGARSSAKAN
AKANTKANARTSAKATPRGSSKTNTKSSAARANANANAKATAAAADMSAD
MSDVVDLDADGDGIVGGSIEVDNNRGSDCARSDDEASSKATSVAAPVAAP
VPAPVPAPVAAPVAEKKPARRRTKKDKLLTEQTASPTSSTTSIDSSVRHT
TKVSIVNKLTNNEPVAREDTMPSDIDESCVKSSKKKRAHAVAAAAPAPAA
VESPPPPSKRRKTEKRPKSPSSDQEIPVPPPMPESAQPAPPAPKKSKKKD
ESAAVSSAAAGDQHAAPASHAAAAAALAPPVSVPSRKLVLNKVKEGVLAD
FELVDPRRLHLDESTKKKKFAASPVLTLALRLLSDKSLLHNEGLLLSGNV
FVKPSVLAGFSVHVYGADANTRAVYSGSLFDANHEGFSVFVHNLGPSRQM
NAGEVVAYLELRSYDDKLKVLY
>AmFV0068	133863	133934	133934	72	-3	R
MRSSPITDRHVHRSYMSNYLQTN
>AmFV0069	135312	135617	136580	1269	-3	R
MRKLDTQMSTQVELWPAQRDPTQLYHLLVVRAALSTQLQSVAIARLAPTS
SAMCLRIEMSRLRRGVVRHELAARYSVRPLGDRVQADAAGLRGASLARND
ASPEHACQPTQIPTPDFTALLPTTRGTCASRLASHGVYTTPTEHYAKFDY
TRDAVAFQPRTLGPVRDLFLPASGAGSAHLHLGLQRALQRGDNDRIVLDR
HLVSLLLPEPRASERAVRPCLSMRTMQNQTARIADAETWLRRKRTTMFHL
SSLCNHDDQRVRLNESASYENTSGTRIERIERIERIERIERIERTEETRR
TSRTSRTSRTKRNQTDITTATMNASRPNRQTANGNDGNKENDGNNRDKNN
RNKDNRSKNNRDKGNRDKGNRDKGNRDKGNRDKGNRDKGNRDKDNRAGAT
DRAGATDRVDETTKFDPSETTR
>AmFV0070	135791	136768	136768	978	-1	R
MSQTKIGVPGVPSMNQSRPPSPNPPAALPVLESSAEINPQDKFVEFLLDL
FRLNSYEEACNIECENSIRKCPLKSNYGPHNAIQLNFITCSLFELLFRHN
FKVLRSLDSRRPRLRCAYVLKCPDCGVELFDTSSLLVTVYDRWEIVCKLM
QQVYEARPSHGTMQAQNTLVNQLKYQHPTSLLYYRRHVERVLRDSHRTGC
TQPRLNITQNLTTLEMLSRFNRVLSDLCATCFFQQVELDLRIYISVYNAR
YSEETTTASCSIDILCRCCFRNRAQVNVPCGHVFQCELCKIKLRESLMQR
LGCVVNEPPCSICRAYVITTINVYD
>AmFV0071	137258	137258	138043	786	2	D
MIVWEVVFYCVVLFLCLMYVAHCYVGTGDTISSTLANRVETAYPRARALP
DLGTLHAFSYVISNARAVAQGRRRQSLDLFAQLAKGVRNFQVDLYASDAR
EAMGSDKRVRRSFVTVEPRTGGDASTGASAGASSTALPVLAAVAFTIKAN
DMRTNLYILDVLDELYVLLKSTDKRGSGNQNKFDQNRRLPERGTIHSRTD
ETRATVWVRDVEVSPHLACRIDPRDAILALRSYVVLSGYERNVEVASFDK
SSPITWVEFLR
>AmFV0072	138211	138708	138708	498	-2	R
MRQLTSHIILYRTNHTNHQTADQSVFRRMKLYEKSAFDKIQKQQNTMFSV
DLEREDKAKRLQQLHKCKIDQNDTTERWKDVQDIQRRKRIPREQIPTEIH
REHTERIREDGMDITNDTWPFSLHQPPPHCTTRRIVVVSSSLFHSLFLLV
PSHPSFKPNLFPSSL
>AmFV0073	140270	141103	141103	834	-1	R
MSNTNSGNNRNDNRLDNRSVPLDYSNKRAKTEHVYVRSLDSLCGSSMSTR
STAASSTGSFRAPSIASPGSSSSFSHNKPQPSPWGTVAQVRGGFSSGSFS
SRIGDSSGIGGSSGIGGSSAIGGSSGVSSRTERSPLPALPTHSPGQRQLS
CPDFIRPRDSVIRHTPFVAPTTATGMSKFSKFGRTHESSHNLNSWQANTS
PASNASRAVSSAANTSASQSTVSRAHSMHTVPPMPHLGHFETWLQRKNQQ
TKTTYYPHIDRLVQMAVGSKRLDGKKH
>AmFV0074	142086	146018	146018	3933	-3	R
MSQTKPSITKQSESTENIKDLQLDARDEENNGKKPETNEEVKPEAKGDQS
VDAYVGTTAKTEKSNREAVATTETPASPVSVAPVVESKTMTDVDFSGPTN
LVAEVGPVSTNGTSEPTPLVSMVPAVPTVQTAPAMSTSEPLQPLQPPTTP
TVVTDSPVAATVIASTTATTATVSLPDTMPVVTVTVDTKTTTDNVSDTVS
ADKAVPTVSTVAATPVVTEPANPAEFKPLAEPAKSTEPTKPTTKPTTKPV
EPTEPKPTEWMEPPTKPSTQPTMKASTTPTEEPIEATETLATPSVKPESL
DILSASRTPIPTSPIDAQIQPPSTETTTNTVLSAKPLASEATLVERAPAG
SVDATLEQKLPASPTDNLVQTGTSPAKSQKEREPTTTPQIPPKSQKPLPA
TTTDALVAATEVPHKIVSDTTATHTTMIGSPLLIAETFDNDEKDGTKDKP
AKKAKVETDASKLDEPKKPEQPKRRSDPEQLKQLDQSGTPTRPDKLVVNS
AEETTERSSERTENNAHTSVVKPTESTEDSASAPHLNDSTPTAPVFPSTV
APTPTDEVVPPSMTNTTETADKKDTPVLVPDTVKDEPRSVSTSSNNDTSA
ATNRMTKTIESTSANAITGAPTGTTDATTTPMSSLDASTTPSATTLNAIS
SSATPNPTENSNITTTPEPAKPTAELAKPAAAAASTVPLVPTIDSSVVES
VANETPVPMSTTTVSPVPTAITISATKPETTNATTIATTPAIERLSVEPV
VAETAVIDEKSVAPVDTPVEKSVEAPMEKPVEAPVEKPVEKPVEQPLEEP
IETLVEKPIEDPIEKPIDKPELKPATTFEEKPEVKPDVEPEVKPDVEPEV
KRDVEPEVKPDVEPEVKPDVEPEVQPEVKSETASAAGPESRVEAKPAATS
ETKREEKPTVKPETATPVVKPEAETDAKPDLKLEDKLEKLEKLEKVETKP
VVKPEDKSEVNTEEKHEAKSEVKPKEELEVKPEVKPEVKPEVKPEAKPKK
IDGSATATTVATTIEPTKKLEPTTTIVTAEPIKPTESSETSEKKPIANST
ASTVQTVPIVDSKQVETVKAGDEQPTQPTSAEKTDKSKENVTTVPSKVDD
KVNIAPVANEATAVTSESTDSITNLSTDVEMRDATKPTVANTTTQQADMI
DVEMRDVSEKTTASTKPDESGIPTNNSRTADATTDKTSVVASTIVTSTNL
TNVGTTSTDATTIGTPVTPTVDTTTAVTNVTTAPTTATTATAATNVTSAT
TATTTPATTTPTTTSEEEARAAMPAPTAPLDTPTRRARRAIRPRASPYRR
PSQPQPARRL
>AmFV0075	146150	148042	148042	1893	-1	R
MLFNLQNCRVKIWLVAIFFITVLVISGIFVYRNHRNNVKKTEQLMQQKRS
ERESLKSGLRDLDSTISSLHNRQRPTNLQDVERDLMRRARAVDPLKPTVD
GGADTKKEEKDGEKTGEHSHNGMCTSCEKRDISVKALPNQDVCAFCKRLN
EICTEPGEKAEMQEKIDQILITARDNQSRIAESYETVEETERKILEKLDR
ILNRDQKDKDDKSAGKASESDSDDEDDQKSKKRKVSGDEFDKIKPEGKSE
PAKSEPAKNEQPKTESKTESKTAESVKTETPTEKAKEESVASSKKRASSD
SNNDSDDEEKEGKQKAKKTKLEDEPKASDKPAETATTETTVATAATPSAT
VTSNAPAVTEKTEKSATSPTSTDAAGSTISAAAPAAAAPAAAAPAAAAPA
AAAPAAAAPAAAAPAAAAPAAGAAAPAAGAAAPATAAPATAAPAAAAPAA
AAPAAAAPAAAAPTSASEPAAKPVTSDTTTTTTKPAVTSEPASKSATSEP
VTGASEPAAKPVAASEPSEPAAKPAVTSEPAAKPASTSEPAAKLASTSEP
AAKPASTSEPAAKPAASEPAVKPVVSEPAAKPVPTEANSTPATSAPAASA
PAVANASEAKPTTGAATAATATTVEKKTQN
>AmFV0076	148610	148610	154474	5865	2	D
MDFGYAFSRGNETVSLFYPLGLRFFSRGSNVDTRSASRDDAEMALSSAYV
RLHGLTPDTIRADDMLGDAPDAHGRVVLRQVTIRIPCTFNLYIVLPVENE
PLNVEFVERLMERFMRDRVLLTRSRRERRTRDDGANAGRPRREPQNDNQD
FFVSPPKLELVLENVRRGISSLYDLLDSFHGLSAFEAESSGTDRLSDLGV
TVEANLYVCRFHDGRLFSAVWKHLCDNANHWSDVYSVPSSLDDECLRFCL
DMLFEKRERELLEQQEQQAHNALNGPPSHFRAAGETLGRRRRHPRAAGPT
STEELVVSCPTLLDDDGAAATFAQTVANAQQSRSDTANDSVDGDGGGTGG
LDLYDAFALGSWCLTRLSSEQNRLLVRIDRSIFDRICDSMTDLHDALLAR
ADLRDKLFSAPLAFVPSVIWDIETIAARPGTLPRGTAVDEALVSVAISVE
RNSLLPDGHPFSLARVHSLAMVLVPTGVKCFPSAINALHLLDESDTQPSI
LTYRDERAMLVDFCAYMSSQTPLLRMLFNVRPDRLAEYRNVASFLVGHNS
VGYDFSFVVNRCIYYGLGPIARHLARNIRPEVGDVSGMFNFCDAQLCVDT
LLFLMARVRSLTAFDLASVLRVYDCDIKKGGLDARAIRFFYNSIDDPAAL
ARLGLDTPSRQMSYLRDLLVYNLYDCLSLSSFLLKLSFPVFVDTLLAYFR
APLDVACYCGNSRLLPALFISDLMRTGREVLCLRSPNISVFSVDAQINRL
AELFRELHQLLARLGLEGTFFVHAYHGIDTDQNLRRLHDSFAGTPFAVGG
GTASDFAGLTTVTHDDAASTTGCAGSPAIGNVLGDTVADPGGLGNVGDGI
VGDATDPKDATASPSANKRRRTAQRDEPFARMLLGYVRTLEASVNVHRDR
DPTDFDDWDDAIARSAPPSALAHANGTSEAPVSFAAIASLNGSDRTERSA
GRSAGVIQTDDVPPRGARSRIARGAHAVDAAYDTSSNDTASLGRASHPRF
GCDSDSSMDSFREEDYNSNQGLIGNGNSNSNSNSNSNSNDNGNSNGNSNG
NSNGNGNSNSNGNGNSNSNGNGNSNHGYDNGDDSNGEHACGRRRRAGHKR
NRAAPPNVRWVDLSTVAGETGARTRTVAAEVESELLRVHEKTYIGGLNYA
SACHVRNPVLMDYNSFYPSIIRHYELDVNNVAVVTVLKLLLAVRPLDRLR
ELLAKRVLRMFDYTPEHSVEEYVNLEVFRSERFASIFRPAPHVRREWYEG
IEMDNVELLVASSKLLARRVLIVWRKEGGSAVSRLVTAALERRAVWKKLR
REAPNDKMLESRELMEKLLANGTYGYLNFKRSVIFSRATAAAVTLLCRNA
FARTRFILESEELLRRYDPRLVSRYRVDVNYIDTDGCIVSLRRCDVDTDA
TDVANAVATTIRSTSNTSTDQNAQNTQNVPDAPDAPDAPDAPDASNTPNS
GPAVRRIPAVLFDTPGCSAVRLSRSPLLRSLNEADLTAGATRNTWSKETA
DEAQSKDRAKDLMEDRTTVDHYLRLSVRSKDRFVELVNEMLNMRHVVLAA
EEQNAVAATVFGRKKYALLKLVAPKSKAKSGPVGSGSSGAADERRSCNDF
FVMKKTGFEKNAAVPVKRIYDTLFKNVMLMNHTSGLLHNERFVCKIVDHR
SIMYGIFDSLLSEWQRAVREDALATFSTRVPLNPRQTGGKLADFIERTLR
EHQYNPGDRVSVLRLLRVDAKRLTELPRLHDSTGAPVVIYDTTDSEFVLL
DDARGHLDDYMLDIRLFLGGHLTYLYQCIEGQQTLRDGSLEPVATHKDQQ
LKMRTLRAIAMLFYATWLWDRVLRSRHEAAFGSGAANFYALNWRGLVSPM
TTTRLRRDLMCLNLHQLIDDYDSTNPLEKMLPNEAQQRFRDGPFLSPPFL
LFHNRFTHKWLSEHSDRELVVRNALFWWDDEDEARHRRYANFLRAGVLKY
HAQA
>AmFV0077	155091	155091	156389	1299	3	D
MVDATATLHFEYDGELYPVAVVVKDRQVWFHVKHLLAVFNGCVSFVWNRV
MGIRSGGRKTYGELVGLTHLTNLVGSSVGEDDLIGVVASISPDAPTARTS
RVVTNRVVGGVETTAEAMNAGSVSHDVVHDGAHSGATRAVLETTAEAVDA
GSVSHDVHDSAHSGATRAVRTVRTIGPTVPLARRVSGQDYPIDTVFITAA
AFEKVILYIRKQPVSSLLLLWVLERQHFLNGYIISEKVCNEARRTRDSFM
DDSYVNPLFLYFLAIYSYRHAGRLHVRVSRTRFIRRSNKQKYDHRLCVNT
CRLLKRDHWSCKSFDVVACFKCRHPRYVWTMLRHRNKSQLFGVKYKRNSN
SDFYALSSTEIREKYRRLPWSRRTAYSFRTEEDCVKTCFIPEDQLPARIT
ALVESTLKLFRPPLPEIPVPTELSVDIRSVLV
>AmFV0078	157048	158736	158736	1689	-2	R
MTQKRRSTLVSNAVAAATAADGPHDDRTAGVSHETALVIKLVQSFFDSFV
APVVAILLDEHRRSLNLFFDSLRSEFARIRARYRDTFVDEEARFVFTNAD
QTLAQTLHLVSPSSLIEFTLDSMSPVSLLVTRFDQTLVDIGHTDDQMCDH
ACGRMCGQTSNRASNRTRDRADETSDRICGRACDRGFDRARERTRGRNER
FDRARDRGRGRFYDRGRTFVRDRSMNDDARDVHETRGPSRDPSRTHPVRP
TQPTHLTQPMRPMQTTQPMHPMQSTREIRETTLDRDEWCVPCTSFGPQTR
RDHDTHRSFDAKLIDQIKVDPVGFGSPGDTELEFKRNALATTSPTTYKIP
DFFDAMLEKYTKYICYVFGDDLDVIRCVTSFTSAEAFDRNTVLYEVPLQR
STGGVFGFGNSTYRIETPLEDSLYRILERMHKLDFYESIVDQLRKYKESI
RKCIGMLDRAASLNMNADNVNGFLQDVTRDFAKIARQFVFLYLVNLNDDQ
IKSMFAGFRNALGQFETESISLLHNFRDSAQHTLIELDEKDDAASHHHED
GVEFAPTKRSKH
>AmFV0079	159568	163158	163158	3591	-2	R
MIIPDDAYPSWTNADARDANLYSIHRQRLWFSNYCVSIWPQIFSWIVVNI
YPASSEHDYRFEPQFANRAILVTVDWDRSGRGCRNSKCYATYPPGNRCTM
SEAPIVFPSGNKSNVVACQPACFARQRTRLLLKTADQEVSLTDQSGPSRS
CPDCAYLNERVAFSTRRWRFGGSDGTRIDVFDSRTKKIVGVQHERIGRTP
VERDEHGSAKLKVDLFNVVWDEKYDNCIVVNDYVYRSVVEPLYRDPGVVC
KLTNFELGDDVEWGFRYAENSSRVVPNYGFLVKHSSAYCRAFAKDLTSEG
ECKQPWWQSALANTIAGDGIVHAIHSLVHYDPDCVEPWRTQENERAQTPQ
TFEADTVYDLWRRDVNDKFVLPPPNVTLSDLGINVLLTGNRLYWNSAEGI
ISQFALFRSVTNTPGTLSPNEPSTTTPNRRNRPLLLDSGVENERMKYQRY
TTKPPKRRWGKRAAFINRLRRETRANEAMRQHATNVLTEYRDLLRAKIER
FRDRAAMEGREREQRERHARFTRSNSTTTSASTTLPASTNASDDPATGGD
SGGDRDRTWDRRSHGSFDRRNLLRDADIDSKLGRLWRDEVRPLLDRVNND
ATGRSIVGGYTSAKVVGHDTTDEELYPSSAVTDDEEEELTSIYTRAGSVS
YTLETNELAAQRYVESRLADDEQRKPKSATATATVTTGTTDTTDKTNTDD
GSTATTSSPRLLVPSTARTIGWRSGEAEDPDLKDLLEHIQEEIENGEAST
LLQDLGIAVGFEVADRLIRKSLKFAFTKISQILSRHTSGVIGKSLMKIGM
RVGLSKMFGNVAARLTTKVMVMIGQAASIVGLIIDTISFVSLLFDIAELA
GWDPGSFRNEQDTHFYYDMSVYFAETLTDTQRGPLSPLEMMLIFTTDDTA
ADGNQKGNTNETAVNDNADNTGTQEESGSTKTQHIDERLRYPKWFNKQFT
ACFPKNAFDVFNGVVNNFSGASNDPEHVVIQDSAEIWGLVTCMDYLGSLT
TNSFGQRIVSDPVNVRLRDEDLSNLVTEIEYRDLLTISTRSSVDSTSFNH
RVNASNRIQVIGLAVAGVAGVGTVVSLIGSNLFNTYTGTRPPWYLILFDF
NVISILIVFCALVGFLYASLSFVPVPVTTIASNDSSGTTTTGGTTTRALA
TTTGTGGGTGTTGTTDKNDNNSSTSTEHQTLHYYADTLRNFATTLS
>AmFV0080	163853	164860	164860	1008	-1	R
MGLWRETRPLLLVGTDNLKILRQMATNESTEQRQRWNRVERLRAKYEKRK
GLFPVTFTGSLDDLLVVISAEDRTNSFLNRPGYRPSLYNELAVRKRIGKD
SSWRNRNLDTFSASELDAWVRIFQEYWLDMIETLTEIERPTLETNNATMS
DVATDGTARKRARLVGDRSEANGFNNGGGVESGRFDDDASDDSTGSSDSG
ASSPLPLTPDAFRQHSLAQNRVYLPLRFEVCATVFENDTLSAAYAMTAST
ISSLPSAPTRNQFSALGGKTRLDVAPTTNAESEVANRVRQRVSFENRYLS
HRILERNPPSIDENGLDGPPEEQPVPIPSSWERSR
>AmFV0081	166486	166635	166635	150	-2	R
MVLLGPVDRNRNDCCTLECLRGGGLLGNTSNSCAAVPPIDDNTDGFCPN
>AmFV0082	166634	166634	168349	1716	2	D
MFFVLLATQSDPTLLYNDSFSHDESESRSRENLCGVTIVCVKRPCTERVT
YRGLCMRSNWTRLERDTFDRLKSWLIFRDKCCNQRNFNNLIPMVNTTRRH
HGGRRERNLPHGCQLLQSYYQYCRVSEYLLPSVANDSTESTTTTKTAAGT
AAAAAGMECERDREPSLLVRRTGVVALPLQPNRYFNGLAGPPSNERYSEF
YAQILAFMRDELRLENKYEKNDLEQLTLDQVPIFHKLPSWLSSWFCADLL
ALEPTLRFEYVGASISAKSVYTSPHCRYRVNHNASICEICLMDEYGAQLC
NRVPTISAARLDRQNYSLTSTSSATSKPVGGLNDLGPIGPPKSTNANTPS
GSSGGKFGSGPIDTRIPLSHYTKQATQVEQVERMIAVGHNIDHRSTDRDV
VRDCAADHDMEGIESGETTTSSLTPSTTIHSSPSTPTSTPTSVRRGSRNG
DQPFGRSHEPPLTQIPEQPLESSIAQPLSQPLSQPLSQPLSRPLEPLSLE
RRSLEPIIERPNAKRFMSEATFGFDGPNGASVLNVPFVSSDNPSASMSMS
ISSVPLNSGASDDKVPDVPMA
>AmFV0083	168865	169017	169017	153	-2	R
MEYSVMEYSVELATIQFDIKFGVNPDIKLGGKLCIDFDIKRVRIAKRSVT
>AmFV0084	171457	171457	172986	1530	1	D
MSPLTSRVLHWFLHLALFGLFGVSVVNLLLLLILRPVAETTFDQAQRTLV
IITTFCSGFVINIGTIIQTLATLMRKDVRLRYTECLLVGCLILFVSQIQL
MLYEVYSIGQLTWDQIATPFTTFLSVVCTCAFHTVTKFRREEERQVKSYK
LACVADTSATRVEPASQPQVENIRFLNETATPLQTPSPPPKRLIAAPLTE
SKSLVFLEGTAGIGKNLVCDESFDFSRYLSRAPIYLHKQEVPYIQSLYEG
HIYADIIIELCVASGRRASGPGTTNKVRFTTEEVIFDRSPFAQLAYNIIF
ALNGERKSPFEYRNDFDKLIAVPELHNELRHFFAKWMDIMRWINGDVKLI
WFGAQSAERTAARLVARSGVRKDCNLGNYIINQNYTFAKLCEISGFGNFY
LTDSCERKYIRNLLEAERSAENIDANETAASSRGAIVNGGGHIVVGGSRP
SNSTVSSLTLSVSSDANSSNEGSSKSRNTGSTSNAVTNNNANSSTNTGRA
PLVQQEGVI
>AmFV0085	174408	174408	175517	1110	3	D
MFFDHKGNLRTAYMFEDLVQSETKPISAKPISTSTASTTTVAPLVFYKDD
ASQYFILYNDQLLRIDADKKMHIHSASDPAYSEQVKFLKQCNKTGQRRRR
RSAESADTSADETDMLADILSNIIATDDIAGAFEGEPTASTTDESVYRFS
RRRRSVEKVEKPAEKPAEKPAEKPAEEPPEKPTEQSTEKSVERSTTEKPV
EKPLARKHGQQSEQSEQKLESQPEEKKVVQNEPRSSSSSLNNSPNGPNGE
SLSKSVSDAAVSATEKPKAGQESDDAKVRERKRRRHRKRDRRQKNVVAAA
NDGVTVAPTTESSSLSDPIQTGGNFSFDHIFDQLIDWLSGTDVANASLPA
KPRRPARERVAESSEAKRE
>AmFV0086	177162	177162	177962	801	3	D
MFKTKRSFLMVAEVPSYDKSLVIMPFLGIDGTVSFYFNLLDVFELLELPT
ERREVYLNESPNCHPLNELRNKHSRILRRLNSETNLFNLRGDNPFKLYEN
HLKGSLLHETQVRQDCDKLLDEFRIMDLTDWMHGKQWQNRWQHWSCDVNA
DPRSIDVNSIDELMFIGELEFSYLIFENGLFREQSFTYDSIVKVEPRVQS
ICKWVIVELFAMLRKLSHLNYEHINSIKIMRFNERELSSIEENLVRSLGA
LREKRDSNKTTIKLPF
>AmFV0087	179619	179619	179972	354	3	D
MDRKNQLSSRPLLFWSSNGPTNRSIHGMTLKDFTVVALILVAFCCLVAIV
AFALRDANSRQKILAERYGVLMAANEQLLNEKSATLGQVESLQKVVVQRN
AEIKQLKDRLVNAGKQF
>AmFV0088	180037	182268	182268	2232	-2	R
MLNPVFSHVSGSRKIDRVVELHQQTPQIRIDFCHNNRDDRSCHGDHSGHG
DHSGHGDHSGHGDHSGHGDHSDHGDHSDHGDRSDHNDHSGRHAHSTDSVL
GDQSARDVSGDRHNRFTASSVAKSSDVDTGTGVGTDTDVATTTNNTTITT
NVTETVTEKHFSRSVSLNESTAVTPVVEPTGNNLSSLPAEQLVERLAEHL
HKPLNEHLNEHLNEPLNEPLNEPLNEPLNEPLNDHLNEHINRHLNDITAQ
LDAVCSPVTTVAQSPARSLAQSLAQSLAQSLAADDRLTGTDFPTSLPTEV
TNDFDFATNMLTEMDRCLVADFAKNAETGSPQSQNLPNLSSLSSLSNLRP
FTLPSPPTIPSLDLTASTDLNDLMKTLTEGEFRPDFTSDPTSNHATTDND
FDCKDPTKYNLTDFSLPTDLTDLTKHSTNVGDLTHLKHMADLVGLEKGLI
DDLTRMTKVLESTIGTGDATSTTTMDQLQTDVVKLLSAVATNTDNNSSGT
LNTSNVSSASSAANLSNTTAFTTSNVGSPSDATPDHKTDISVASDGSGFV
ADVSSEPPSEPPSEPTSEPTSEPTSEPTSESMYGFGSIPVALVSEFASEP
LSEPVSETSSDEAALDLANNNAQSGLPVVVPRARSSAKTTVTDSSLISPV
SLSSPMVSPISPDSPISSESTCFPASSISLSSLMSPGSPDERPPSVRLVR
LDNDATLEAGANPICPVVNTDERDEKGEPVITLFYSITDSDPL
>AmFV0089	182362	184260	184260	1899	-2	R
MQKMFEVEMQLLQTLQVEDLTTSRKLSFAEFCALCNINVLENRFRLLRNI
LSCFRVIMDEHVLRMCGFTGSTFLELSKQLRRFLAKHRSIETHVFSTDQF
RTVYTIDWINLEALLVLVKNDKALSARAFIHLMRVALERYKDYELTYERS
RVQSLLKENHDLSGDRDTQRKELHKVFVELHTLQRWMCDINRQYNWSIKS
FEMEKNRAVEMERRFAQRERERADIERQHALEEQQKRELIEERLEKLQWE
IGGKLSQTESVMDEVERYDDTSDSREGSLRPDAQRGALRARTNNVGNTGN
TAANTAPRVSLASSTHRARRPAERASSVAPPLPRSDHHSTDRTERREDIA
DKLDAAARDFNTHETRFRRNRLERQDRVCDESTITTTIESAPSSGAVGLS
NEATCTLGNANPTSVSVNTIDSDHDQIATTAINEVEADKVETDNTTKSKI
NTIDSDGGNNETTAKNNSIGTEKTIALLRELLGASNAMWQGEAQTGNVGT
CAARNEDQTDNRSLDCLPDRLVDHLSNRSTNCSLNGSPNFSPNCSLNRSP
KDGQSVNQSTNTTPGGSSGTGSFDFEHETSSGTNTPHTLDRIRCGRDSNS
TGAGGRIVFSFEESVASIVVREYRRVTLVRVR
>AmFV0090	189860	189860	190699	840	2	D
MSTASSRSSRSFATNSTRVSSGSTNLVNTAIVSVISIGLIIAVTWAALFL
LSPALQQYHDNASAKRRSEATQRHGLTLSQAKSLFDRDSDADRRDEHRYV
ATVQTDAYDGLSLDGPLVPLDCEKNVRICLTDADCAILCKRKSGIQEMTC
DSTDMVCRLTVKDLTDQDTELPPDQPEPNCKTDKGEYALLQGYNELGIAQ
WNCVQLYPGWMDQKRSFCEGGVMNIDTRKRAPSYLDCTCPENKVRMVYGK
SQLGQEVFGLPHCVFNDVKHLYQADYLFM
>AmFV0091	190830	190830	192179	1350	3	D
MLRIPRAVSGNVATNGSSTTTMTRVGNGTICERGLTPDRIDYWRDFLRVI
DRLTELGCTRDSSPRLGDLVYCMLFLIELGATEQCGSNESCCRKRLSGNP
VLRDFFLLSVRDFVSKHLETLAALTTPDARRKVFAAKAWFSCRVHSDVRL
LEAAAASINLTATDVDLADSLNGRVCFFDQDAPPRSFGTGASGSGGCASG
ATNSATGVNTANYANSDTKLIGIDTFSPTLALYTFSNLRDVYATTAFNDT
ERFTDEDNSRVAFAVGLGPSDGKSGSGGAINPFSATALVSVGPTNRGASA
SSTANPSSRKRKRVGTTRIVSPLANLTVVGRPPSKKSWFQLCTGGASLDG
ENDEWPKQSFFVDAGGSVYRDKKLFRYIDRAIANIDASAEDSINNVRAFA
RPDEYERVWRDEQFNEISRHATFPRFLDLLDGLSLSWAKLNVFEPDIFC
>AmFV0092	195058	195303	195402	345	-2	R
MTKTKCCAAILVSQITKQWIESPHIIPSYRSLLMVVSDFLAAFQLDNLGL
EIGLRESHLHDNFRKKSSVFFRSMNSSSSSWTRELYRQFFSSFYQDTKRL
PRSDVFRGPLVEYI
>AmFV0093	195314	195829	196672	1359	-1	R
MLENVNPLPEVPRRVRSVNEYQHAPSRVKTLDVPRANAIRKTIRFLSGSG
RTAIGRYRTTIGRYTTIGRYRTTIGRYRTAIERRLGDYRTAIGRLPDSDR
IAIGYDRWRSGLVRPFVRALADICRAASVSPLSYAFHRVVVCSAEIYISY
YRQLAHIVDRVNRTSRVPLHSVSFVWFGSRFAGSCTRICVDPSVCLASMT
NGPSVGTTPRTTGSDAGPPAHRFSRVWQSLCRCYEHNGRSIERAYGYFTE
VNALYNSVVGGNIVQRIVFTNVPVERAEHRDMLIAAATGKSIFYAVLTLV
PNEATNATSLGGTWWQDSLFFAELENDELFAQLFDAVTTDVDYSAPAVAE
EDETTHVEIESVEEEEPCVEAEDVVNTPQTEEEDRHIVARDARMGPTLSI
ENHPLFTEDVQTATGHYCDNSDSDDEDEMLRGHSGESNNETMDRIPSYNP
LI
>AmFV0094	196861	196861	197931	1071	1	D
MIWLLLVTYVCFVIAFAYLFVTNVLPFLRKHLEKTSKTTLQYPQWVYVDL
NATSDQRRKTRLAQEVATYATGRYDSTCTSQNLWHVFLHSGAGRPVGVRY
DRNTFVVNRTEYLDPTAVRNATLRARARCVDNAFDSQFASTAEKATAAVA
LSNVVGDRLAGLARRFSYKTVWRTAGDVASPYLVIVFFDEIANKQTEFEF
RDLWATAGLAGDLKARDNSLPPVWTMMRSANSVTQYDINANPGRDAPLDD
TLAGSGLKTESPCYDSATGRVRPGLFAVANVKQLERLYLRGVGSYDATTV
AGKIDRCYYECRYDVNVDDTVAEETTRDLPIRLYLRVCPSDKPVFDPNLR
VCRKKT
>AmFV0095	202276	202276	207522	5247	1	D
MSIGRGDQVDRKLVDAILGLGFVEKHSLDRLLPLFNVATNISTKIGYDKF
CFLLLLRRVRIPASDTLDVAGASIELGTARQHSTTRNALRLFAVRVFRDE
DAQKVRDMCEPVRDAVLRRVFGGAFGSYADRINYNDSPDDVLRSELDGDS
LPDFLAKMARRTVRADGENEEETLLRPLLHFPNVYVYIIDPLGRFERSLT
ETERNPQSKQVVLRDLFAARDKYESTLRARYTPEFVEREEKVLEFLFLKS
LPNAKREQAQKPPVDLENDDDQLDRSHKVSREDIGTLVNNSLTYWQDRLN
KQSSSTEDKAINANTTTAQVLSTDLSILSGLSSFAQVEQSERLERLKRTE
HANHLTHRKNSDRTQSSKAEFATSAKSSTPEHQEFCDYARQMRANGRLNF
LFLQNESHHSRNFLEVAYGGGQSGETSSTTSSVARRTANAEYLDAWKQCL
RHVDSRLFDDARLDDEYPIVDDATRAASFTAMAASCFQSVALQVFLMRNK
LNDIGRFIAINEDQRAYRRELDVAKNFASFIDYSVFFSATSLREKCPQLF
EEKIFLPLEWLHNDLVTDALNLWSHSRLDFHFCPREPFERLRYITLHGSD
QNEMMRRWSEYVDSTFRDGRLQSQDRCSAAASKSRYVTPGDFARFLRTNK
QGGGATAAGSDSASDTSSVSGESGSALVPGAPTPAASPFFDIFVRKRPRE
LDYEASLFRDDSKRVKAVPTVWVVALGGQLYHDDTVKDNHLINLYCCTKF
PRNANGFSLWRPQLAETVAAVTAAAVENTRITKGSLKYVEALLSMWRKDD
LATAFASDCEKAVTTAAATTFTNSAATTNAADSSVASVGTTRTASATTGT
TAEMIKRIAKSAKENTNAAETREKMDVDTTAETDPTRDARGGVQPYPNFS
ERTFTNDPYDPYSAFLLDYSNDGPPSHSIEQLLFLQVFLRCGDADFSILV
NGNPGSGKTTVMNFLNDLMDNQTLNLLPTNVLRERTKMRFERLSASQATR
TSSTRTTLTGTVSVNNTVSVNNTVGANGTGGTNGTGCTNVNASNESGVSA
ASRALAAIRPIGGFGGSVGADPVNSNRNGGRDGKSDDGKNRNHRNGRRDD
NSNNNSNNADQLVARTANVVSTMRPRKQTPLVLTLSSFIKRNLQYKMAPD
MYSRIIERYLAEQLERMLVTVRPMSMSESLNLLGSPVKELLYPPVVQIDE
YNLCNFAEMELVSQICRTLHCVRVCYGDFAQGAPIRGTGDNAELIALRAS
LMIQFMDNKRLLATTEVEDERRVVRLSELLSDPVWNWRGNNCEDGITQYV
RKLIDRCICSPLRARIERDETAPAAKLRATIGDECLSERTIRLDEAGIDR
WFRATTDLMNWYDERPCRRYVNSSETLVELAARVEALPLPCVISRRNFES
DRVNRLVSTAIREYVDRACSDMAVRATHNQPRSAFLPTSFYLEMRRSCIS
LESCAESNSSFIRPAAENEEATADLHPSQLGQPHGLTKCDSLINDDPWCS
GLTLVIGAVYRFIGKWPEVLSTDSLLRLIAFLPNECDEQTGRVRRGGATG
SSAKKKSPRQYACDGSSDCDADCKTLQEQQRLMQKMTGSRGSTTRIATLG
CGATSNKRSRFRAPFLLMRRVNTRDDDDRNRPVVPSDFVLIGRSSFKLTR
CNSLWTPNMYTLNCARSGMTLFGYPLVLNCGISSWRVQGETIPRSDVYVD
LRNMSRQQALVSLSRVRHHTQMRGLINLRFYGGGDERGFDIASAEERD
>AmFV0096	208135	208135	208302	168	1	D
MTDRTTDRTTTPTVDHTADRTADPTTDQTTDQTTEQTWRIECRRLDHAEH
PRPEA
>AmFV0097	213299	213299	218107	4809	2	D
MDEKYTYEKEWLNLEPPVIGERIDANAGTGGRRHRESSTSDSDSSTSETD
EQTSPSAAKLASVQKWLTSAMDRPIAVATPLRAEPSADAQHSSSHLDRNS
DRNSDRNSRQNSSKGSEANSSSSSSSSSSSSSSSSSSDEDEPSPTARETA
VATTPERNPREHRNAEVDDVEMKEVGQTDTEDKNDEKPGDDGEENDSEEN
DSEENDSEDDDNDEGDNDEDKEEKSDTEDMRKIDSDKEAEPMETNVEPRE
QDDANVSDGEEDDGNESDVEDDDDGEDDTENDSDNENVVRLVPLRTTNST
TSAPTAVESLSERSGSNRGEREFVSGVGILRTPVRPLNSASTNAQSGKTI
ARSGQTEPSEKTKPNRIDKKDGNVKTEKPATTEKTQKTNRKKKSESEPPV
EKTEKTEKTEKNEKTEKRRAKIEKSGTTEMSEKTSKDEPITTKLEKRAKS
EKSERPTKPEKLERIDKIEKREKPRTERRAGTTKRSGNASQVPVASTDPS
SKTSARTSLGSLSGDNGSTRSDIVLDDGLSLDEHVDSLFAGDDESKPYYL
ERAITNKALCRYCKRNIPKNAWRFGRAISRRKNHPEMFKSWHHLQCIFDA
YEFSDYATRTNTSMPPYLVMDPAREINDWDFIEPEKREWFLEKLAELHRR
TKIPLSDQKDFSDDEDEGLGETQSRSVERRNRRLKRFFGNQPQPDTPSLA
LFGKRVVEQRLINKCRREFDGLEGRHDSLEAFGRLRSLLSSNKLTNSERL
DVLQMWFHPASFRGDLNLWFTVMINVAMKRSFHVKDKQLIKLFSTKIFHL
PLGTIESRILDRNRDTKPLSSTPLDPVSDNSSGDEQDSPKLSRSVLRRIN
VRNLPSLLADMFGEMSNSRIKPREQSTLSLRTTWEALVAIGNMKKEVERN
RALTRLMLQCTTRDIEEILRMLLSVLDLKLNKKHIVDAFSETAYVRWEGR
KHKIYKEEHFEELVRLIDWEFLHEERQRVARETPSDFLAGVNEQSNSTAS
PSVFGSAGLAGSAGLAGSAGTVVSIRDRRDDRGDRDHDRRRHHDRDGDDD
VVMREDDDEPRWDNRDSTSRSAAHDNRDHRGNREDKRDNRADRIGGHRDR
REPDDRRDRGDRRDRDDRRDRDDRRDRADRGDREADRQGTYKRTEDREDR
TISRSPSQPSTRVPSQPSSPRQSSRPLSQPSSRPTSQPSSRSTSPQPSTR
RPSSQPSPQPSAQPSSQSSSQLGSQQSRPSSQPSSQPSSQPSSQPSSQPH
SRPPSQPHSQPHSRPPSRAASDASLGEAPMDIEESDELLIQLEGKLKQLH
HGSDEPTTTLEQVNSHASPTKNLTREPADNTESTDQSDKSRFDRASPNES
SGRRSPKRKLGLDISRCRNGAIDSSDPAFSGSNGLSSMANVAVATAAATR
SLLSPPVSTKDTDALEARLRSTTMGPVEPSSVPTVSAATTTTAATTTATT
VPTESSAELSPIMMLHAPKKRRIDPTLTTTATTTTHSNTSAPSPQYGGIS
DGILAAALVARRELPLTPGNIPDSQRSPFQHSVSYLLSSVNATHRSSTVL
SPNASVFGATPPLNQRPSTPTPMVSVFSRPTPNLIPPMIALREPSSTLHQ
LP
>AmFV0098	218579	219424	219424	846	-1	R
MRASFFCSFVTVLAVVVTVGPSVFAAPSGESLKRRRTTTAVPATGEGTTA
HPDVGSSDDVAFDIDNEVDSLLNPKPIVSKAWSTFSQNGSSLILFDEYLH
KRFNDSAKRDGTSMPIDTFNNVTSFVNEHFRLLYHYLYDLNNYINNIKYN
TRVYGQSICETSDCDAPTRHAQLPECPAPGWNVPMGQAGAAVPSSYSGPP
TSSFNPSAPPPACIPRGSNGSGGSNGANGNGSSGFGRSSGTTGPGSIGSS
SGSSGSSGSSGSSGSSGSGGSSGLGGSRNRL
>AmFV0099	220054	220054	221934	1881	1	D
MARQNRNENETAVPAGFAQSRRIALLSWEAFRKTLGARDAIVNDTEVLLD
PATATRQSVMNAGFELNSFRTHQAVWNAATRDPLSTVYSVAWTLCASLGP
PADLIEKPTSSLEKETIIKHYYSTWYAFGLLHKYVDYLWRRVLPNNLAKQ
PMVQLFTLEQLLHADSEYVNSFEDIRALRKGGQNDEALDLLLRYEDEFLR
SNEFTVAMEKTPFGSIQRDDLPSGEDVTAYTAGALNKTNKSNKPNKTTVA
AITPTTAATINTTQSASDGTTSTADAFATESSRTDTGANNDATGSTAPSE
SKASRRPGAIRIQYVALRDLGDRSRLTNSFKRVQIMNALRVQCERHLRQA
FPAYASARAERTIEVNNWLFALLKDLDSEPLAFATADPPSESERRAVTRP
SYMLYWQYQKSGLVWFLVHTLFALNDLARNDDLNADLLFFVSDHLETLIE
CGVCAVHWNQNSKPVWTQYREWYETSREKWAREAKSPNEQGSFYNYSSMV
GNPDAMPDMYMLRTHNAIQASNVNPAKRLTDTCLRAIRIDYLQLAMAIEA
SVVPSEHSSEVDNRLDALQKMERSDVMHDVEQVFTEKMIVQLAQNPGKLP
GLGQLREDQLNAERRRVHNALHGFPF
>AmFV0100	222463	224673	224673	2211	-2	R
MAANPSFPNNPYAVLERTWRDISKRDGPHGSTFANGSHNAAGSVPASSPP
VSPSGGVGALEPQTDALNLSAVCMSNIMMLEDKHLPSVIVRMYEFCLERS
VTSSEEDPDNEARLRLLNFIIHRWHETREKLMFIRDAARILAALSRSVVG
DHLSIAVEATTVNQQHVMRELMRTIRKESRGMTLGEFLERYSTASSSEFL
FHDMAFELFDREDVYDYDRAVKGGFMDSYIGEMLRAPVMLYLRRVLVSMI
RAFCNLKLHVPSSVSERLFSESVPSWVEEDTEMGMQRMDSAARERLQLAR
ENIGILLMQRKERPRSAGRKRTASPDGAHDGGGRNGAGGSSSTNGARNEA
NGSPRTRPTRPSGAGDMSCPTLRKVARRRPPPARTIEDDFIDSRTIDTAS
FLGDLRDEGRDVPVPSLSPLVEQAEQLGNLNTSNKLSPVDARLVSSGGGT
FDSTFDSEHDVSRIVRGHDDRFDDRSSGRSGERLDERSDERSDAVSDVHA
HFDHGVYDSFRTITEETRGDDGGFSRPQPRRDDTTLVRLCDTERDLLDQI
TSRIGRRSNGDDSTVTSVYDDDERGSTISMNDVRESTPATTIRSFTRADH
DLSALAEHDRREDRLIEQVVSRADVRVLANNNAAGGAEMGMGVNGNGFTG
ANGRADDTVLIAERAGFDATIGRPRATHLGDDLGSTLGSTRDALGAGRVD
PAVAVNSSTVPSESGAAAPFVTDQVVELDNFDLSYL
>AmFV0101	225227	226384	226384	1158	-1	R
MSESCDKPVCQNNVCDRRTAYSLFQDMQNVITRNLQLIAVELKRAQNYKS
HPHSVVFRIRVNLSQPLSRDGDVEAYASESRQTRQTVEAVQPFIIDRAVE
VISRIQDERPVENVRIVEGVLEACLVFQIAVRSLVDLQGYIYSELSRFNS
IHSQYDELLGQYETATANNDSDGMNDLAGDISRMQNRLDGQRLVLQRLVN
QIPFTIAPVRNENDFMDIYNRVDDTVVIHNFIESEYVQGLLKKTPALRRV
FERLRHTWQDFHPNAPQLPSYAPASSKAQANTPNTPGVPRRGPSPAPRGS
QSPPSQQQSNRGGGGGGGSRVTTAPLRAQASSPTQSGRTNMSNMSGMNGM
SGMNMGNASSGAQYTRQNLPALPPPSSQNRSQQRW
>AmFV0102	226694	227899	227899	1206	-1	R
MVLQTVEPGTGIKPKPDTPARFTPITLQVGMIVFLLVLVAIAVLLSRALP
GFSRDMYSRSEDLSSAFVQPGLNIDNLPAVKIDYGAYKPSENTGDEEETG
GNDPEESIAERRIRCLTRGVYLGEQNQYVNCVDYCRISSEEEVRYVYLSS
TQQVIAGRTPLSPGAWCLPTAAASCNLNSALVVYSLNGWLCIPKTDALVG
EGGNKIAVCDGSLWDNALQTRYDGFIPANLYFNDFYEDKLSDGRYRFQCL
PNLKDDIKNKYLFSPFNRFHLLQNWCVQNIPFAKETSVPDFKTGKCTCDP
PYGQLDNTQCTACRVGFDEQTFTFNLRVQPCFSVRDYISFLTRLRNQMWP
DEILRPCGLDENESTTEEVTRPRCVVQKVGVFSPVAPSPNTMRLIRSKIG
L
>AmFV0103	228316	228316	234261	5946	1	D
MLTQLLLSFALLTLVGGRASDVIVANNVECTRVGRELLERGATVEQTYVA
VSLCEGLVHPMDSGIGGGFQALIHNARVQQKTGSRHVYLMSREYSPFDKS
YRLQPFIFGNSVGVPAVLAGYARLLGVNQCIYAVKKPSKTTTRSGGKSDS
SGSTSTRRKTRSAERSASGSIRRDKQSNLNSTVLTKRSSSVYSFNQACVN
RIQTGETGSGFAERLRGVPYKEIFEPVIRLATNGFAVSPTLRDILNESSH
LPFFIRRLPDGRATNFRLAIFLQHLSFNPLRLLDPYVKWSARTVHYLHDI
RSIMLNDVRHHGSKLTSRDFRSYRAEVRTPLRVKLNMRGVDYDLLTLPSP
GGGESVAFFAKMMEELMNKNAHRSFSPLQKSVTFLILSKYTYAAKAYFRQ
MSPAQKRRMLLVESKRIARLTYRDILMRPSESALVDYWLHSIEPIPNVFG
GLAFPTIKVAVSGERTRADATGDAGIPFQLTDEENEGDYDWDEADVTVDR
DALQHLMETDEEADHDTEADAVESSAEKGEPDACTARDRCALHDADEKVY
DLTELTDEEARAAAAVDNDTLTSDRPPAKKTGGGGAAGVTTTKNATKSKD
GKNEVKDGNDGKDGKDGKSGKTGKDSTGSSAKTNAKSKDGKSKDDRDDND
EPKRTTTTSKRKSSAGATASADMLAAERSSDNSTTNSSKSGSSAGSTKEN
DSIGSARKRSRRDVADGGLRDAGRSDRGFDRGRDEHGPLIDLSHIRLGVA
LTRDERRKRDTKHTNGNMNGITSGITNGIASGITNGITNGITNGITNGII
NGITKGITNGITSGNMNGDTSASENTSAQKNVNAPTLEQFAELAPPERPI
DETRETYEADEKHSRPREWQNEANGVNEMDDAIGRLARDAKAKPALKLKA
QKNRTRYAGKLEESYEDLTLALLNIDKVGQLDNPNQFSNQPRDSEFDLDD
LEVRRKGTSDPKTSESTIGRLSKKHKRAKEGTTARTSSSADDDPDSPVAE
NKQTENKLENKLENKPENELENKPDNKSETKLLNKPENKPENKPENKPEN
KPENKPERLENKKFEKTEKQKEKADKLNRPDKSKLYEKSDKAEKTEKLKL
HEKQERLVSEKRGKLERMEKQEKLEKTEKTEKTETPEKTEKTEKTEKTGK
TEKPDKIETTEKHEPPHRKKLDTLDRSEKKSVKPEKLEKMEKLEKLERFE
KLEKPAKPEKTVKTDTSDKFERSESEKREKHDRSDRYDGPGKHDRSDRHD
GPEKHDRHDKHAKHDKQDRQDQPNKRDRHDKLDKSIVKRLLDRHLTDSSH
AAKSSEMVGKNEDGRGVDNVRNVDLEFDWLDLDMIPARRVSNAETQIPQE
THALQLPPNLNLTVKTANTDPIDNVGRTDRPNYIDRSTDRVDHVDHTHPA
DRIDRMWRVDPTDQTDREVLTTLHVVHADQAERTGQTDQIDPTERNDPIN
HTNQVDHVARVKRAFVCTEHSDRDCDRVENNDHVENDDSAENNRRAENTS
RTVASESRGRRVVREVHARATAFTEPERKRNRASRNHDYTRAYEHNFDRG
DSTHRGSSHNARRAYNDPEPDRHHVRGSRGAKRVPRYIDMSNSYPNRETR
PRVQPLSLNAYRSLHTGDDTKNANARRTESMVGLSSRAMPVESSLLPDAT
EDDYASGAWLDAVSQTAQKQSSPKGKVAKRDDQHNYDETIDEGYLNSPWG
TTNVIVKSGNRSIVATSSINHSFGSLIFSQHLGIPYNNVLRDFTPYTWYQ
VVPRIHARDKSTATATARVKRKAKGGVSPRPQTTRGRDEPRRVPRSRIRL
FANRPLPHSIPQSNMGCTIISNRVTKNPVFGIGAAGGFKITSAILNTMWN
YFFLGEDLDEAVSKLRITPKLNYKTRSTEVWYEFPSESSYQKDLSQQSGL
VYNGPTYKELMFAPENETNNVRMRGRIAHSPLFFYKYREALQVKYIAEAG
YSAATAFTTMRDMRPRGASDPRRGGSSYVRN
>AmFV0104	234612	235625	236402	1791	-3	R
MRRQASSGRGMEYGSVESAAAAASRAVANGRTSGRTSGSAATNVVERIDD
EGVETTGTTGVTGVGDVIGAVVTAAVSDVPNAVPNVGQVESMERTCLTGS
TCWTSGSTGATGSIGSIGSTGSTGLTGSTGLTGSTGSIGLTGSTGPIGSS
GSTRAIESTGLTGSSVSAKLEPLDPVGLSAGMLVASQRTVGRLATGPSGL
SGLSAGFVASKLDGRVVVKAETAASSNKVGASGAKYDATYRGMYEKTTYA
RDGDGRLQHMSRVPRASRSTGTRLRFCEKEDTTNDDEDEDEAEDADENED
DIVGSVGRVGKVGNVDCHVGNGVPVVAIGSIGSIGSIGSGESSESSDSDD
TDIVIDASVGGTPVGEPPQFDDSMLCRFSRYTAGTVGTADATDEAGVAGL
SGAAGAAGAAGAARAAGAAGAAGATGTGTADTTAGTKAGTKAGPSYAGSS
YASATKYDETGGVADTEGIDGSANAQTTTIDMESVINRPVPISVWRRVYA
CEEEEYRCPPLSLNLLNVREKYDSKESLPRLWRVPTDPREILCRERREVS
LLFDLSDEETRVDERHPLAALQVSLLREWGMLNLLDVRDVDRVFSS
>AmFV0105	234928	234928	236670	1743	1	D
MGTGRLITLSMSIVVVCAFALPSMPSVSATPPVSSYFVALAYEDPAYDGP
AFVPAFVPAVVSAVPVPVAPAAPAAPAARAAPAAPAAPAAPDKPATPASS
VASAVPTVPAVYLENRHNMESSNCGGSPTGVPPTLASITMSVSSESLDSL
DSPEPIEPIEPIEPIATTGTPFPTWQSTLPTLPTRPTLPTMSSSFSSASS
ASSSSSSSLVVSSFSQNRNRVPVERDARGTRDMCWRRPSPSLAYVVFSYM
PRYVASYLAPLAPTLLDDAAVSALTTTLPSNLLATKPAERPERPEGPVAS
LPTVRCEATNIPADKPTGSSGSSFADTLDPVNPVDSIALVDPDDPIGPVE
PVNPIDPVEPVNPVEPVNPVEPVDPIEPIDPVAPVEPLVQHVEPVKHVRS
IDSTCPTFGTAFGTSETAAVTTAPMTSPTPVTPVVPVVSTPSSSIRSTTL
VAADPDVLPDVLPLATARDAAAAADSTLPYSIPRPDEACLLILSEIKTKI
DETIRRSYSTQMLLLTHLVAFILPIALGTAFCVCYAYVKRRIYVYRLWWF
KHECQYFDFEKRERDATARLTRRHTAYSTE
>AmFV0106	236878	236878	237504	627	1	D
MSASGTTGSTTNNPQSTVSTVNADTKFLRFLLSDLFNDGTHIWWLIGLCC
VITLAAVVFSFFGAIIDSDFLFDSHVARKVQHLQEEEEDTTRHSMILMRS
KRELNYPYLPIELDSDYANYISKRVAPIDRCGSKLCDEPDYVPLFTPEKY
YTNPTMDTNTGSEARAERKTEQPNVKPNARSNAWTTGTAGTTGTQNSART
AGQRNRRR
>AmFV0107	239096	239096	240187	1092	2	D
MFDGQMAENYFVVQNHRYRGNLIESDDTDNTDTTEVSDINDPVGSLAVVT
KTPAGKVYKVKADVHLDQTSAEADVTNVNSLTALTIDAVYTDFYATLDSM
TMSEKRGDRANTQLRLAEQTESRTTGYPNYHTGYNNSHVQTNGATRLVET
ADVTNPIGAVIASETDANAKTADTAKTVETTGGTPTETLGSWRSPIRFGP
KKTDELNDENVNTIEPHPEPHPESHLEPHLESHLKPNSISPPKFGTKSHP
GSLPTSFSDYASTSSQLYSYPYSHLLPRQLHQLPLPPATLEQIEPNGPRS
DHDVPSGSASKNERRRGKIQTFRNQAKWIRRKVKTTKQKIQNVPNFIRKI
YIQNIEKYRYQKQ
>AmFV0108	240285	242273	242273	1989	-3	R
MDTKVYKFENQEVTVYSCLASDNTRFYSLFTFTTLFHVTNFAKIVNRLKT
NEENSNGRLLRYLSEFNIKSNLRRTSVFVSALGLKDVILSLQNEKRYHYW
EFVQSILREYNEILPKHHGILVKKLEFEGESFDFVKVFGDDIEDFFYLLP
LGRILKYKNIHTAICNSVSFNNIRRFISFEVDYVVNLEADTRVPIFGPNS
LFINAKGFNELILASRLPCAQRFKDWLLNVWEQLRLEGEYVLSRDAPRNI
QQDLATISNVFGQTGSSVIQTTQTPSTSSNLSHNSSALTQIDIHELQLQI
MAQIEERVRERIDEHDKRIDERLDERDKRLTEQVDERLDERDKRLTEQVD
ERLDERDKRLDERHKRLTEQLDERVDERLTEQEERSNRRVEEHLNQCVQK
FNQSVQHTNKNIDYHNQHVSERVTHRVNYEIFVLLSMLVMPNDIRFSITR
GRDLYVRQVESKWRKFAAECRTDSSLLSSKQAERNLFITIKKYKTANATV
SWNNIRKARSNNFLDNIRFKNGCKTVFTPLNLQTNSIDPLYLDTERRNTN
FVYNRNSLNWLDPVLRDYKDKIVRFCDEAFRKLNREANLSPVRGLPMLNS
SREPGPSNVQESGPSNVQEPGPSNAQEPGPSNAQEPGPSNALEPGPSNAL
EPEPSNVPESGP
>AmFV0109	243284	243284	243460	177	2	D
MFFVRSLVDKKKQIPTLIFDITKRANNTSHLPHIIIINTLIACSTCGFRS
QVFGLHQV
>AmFV0110	243956	245836	245836	1881	-1	R
MDTKVHKIEDKEITVSSCLTSDNIRFYYLNPFITFFKITSFTKIVNRLKS
KQNNNRRLLRYIFEFDIRSQLRRTTVFVSALGLKDAILSLQDEKRYHYWE
FVQSILRDYDEVLPKRLGMFITKLNFEGFSFDFVRIFGDDIEDFFYLLPL
SQVIEYANVFTSVNQLVSPENIRHFTSLQADYVVGLDADTKVPLIPSRSL
FINFNGFNELTLGSKLPRAKRFRKWLIGVLVQLRLQGNDMSHDVPTNSQQ
DIVTNSVFGQTISSVISIMQKRLDEQKKQLTERENRLNERLEERLDEQKK
QLIEHKNRLNERLEERLDEQKKQLTERENRLNSRLEERLDEQKKQLTEHE
KRLNDRLEERLDERLREQEERSNQRVDEHLNQCVKKINQSIEHTNKEIDY
HNQHVRQRVTHEVHYNIFVLLSILVMPKNIRFSITRGRDQYVQQIESKRK
KFVTACRTNPTLLSSRRAKRHLFITFKKYKTANATVSWNNIRFAQADFLD
NVRFVNRCQTVFIPLNLQSTAIDPLFTDRQDMEEQNDNFVYNRNSLNWLD
PVLRDYKDKIVRFCDEAFRNLNRETNLSRITSLPMLNSNIESGPNNTEQE
SNHTELEVSSTFGTSSAPGPSSVSES
>AmFV0111	246046	246046	246279	234	1	D
MTRGIATTTTIINILAVFTSVKNNRSTQSIFRWERGSPSTIGVDILVIYA
VCCFSRQDCQRPDCPYSWRGYQCSPSM
>AmFV0112	246471	247967	247967	1497	-3	R
MDSKVYTYEDQEVTVLSCLDENNVRFYYLITFLAIFGLKNRRSYIRTRLQ
NLQKTAKIFLRYLSEFNVSSVLPENSVFVSAAGLKEIISKLQHEKKHFWI
TLLKRIFRDYKESSWSNKNDILMKKVTFEGYSFDLVKIIGDDDDYFYAKP
LEKILNYKKLHKAIRKYVSPNNCRPFSSFDIGVIYTGKTTSLPYLKPNAN
FINTAGFNELILHSTQPFAKRFKEWLINVMDQLRVDGEYVVTRDAPLDIQ
QDLATMNNIFGQTPRTPRLAVQPLQTKPLDQLTLSECHDLIMFLQRENNL
YKRNIQRYQVQLRQRVTHPADYSLFMLLSMSVVRSVIRFSISRGKDKYIR
SIEAKRRKFVAACKQDRSLLSSPQAARYLQITIKKYRTANAAISWMRIRK
EYINFLDDVDFTNRCKTVFSPRGLRPASMDPLFSDRLDAHDDRDSLEWLD
PKIADFKGTVERMCDRVFERLDRETNLTTNSARIEDDPSKPGPSNAVE
>AmFV0113	249003	250313	250313	1311	-3	R
MEARSYNYRGRDVDVYSGRNVSNERFYSLLTFTELLQLKVPHMAVRRLRK
IGRLLNLRLVGSANEVGLPTKEFPQNHMFVNKFGLKIFLDNTKSTNKFKI
NDFFRHVLSDFHDELDDSLTTGVHQISYGRVLFDSIIPMNAIKISGSNID
DFFYVRPLNAVFQYTRIDKAVLKYVSSGNYQYYKAFNICRISVQEDVFSP
RLSRLLKTVPVPLDHDKIDESLRIVTGLRSSALFINARGFRELFVKSNQV
CTASVSLAPELLNLQEKSRNIFWAAYVAYVVDPSLFNETVVYLARGPKRY
IEHLDASRKKFLDKWKTDPSVLKGELDHPVSWYFAQRYYLRQCNTAISWQ
AVQNTNPNFFYGLNCVNDVNIGFTTLTYMKLVDKYNEDMLDPRRKQELMT
RGIRNVPVLLETCYTRSYYIAESIEIVLNTALDELS
>AmFV0114	250677	250838	250838	162	-3	R
MEYNRTKWNKMEENDGESTTTGISCFKRIDNSPSLWFERTKITISIWIAK
FDC
>AmFV0115	251000	251000	252748	1749	2	D
MMGDVASVRSSNQTCIEMVNEFDERVRATSHRSRPPKPDRASHTHLTNNS
LDDACRIYMTNGCPSNASMSNTIVLTNFSNMCNQNSLNNPNNLKGVNNVN
SVNSVNSVSSVSSTSSSSSTSSTSSASDPSVDDVNSTSSMISRDSTSSRN
PAQGKHRRHRIPKTCKPRRTSLTLTHTHRTRKMHKIHRTPKVLEVHKIHG
NQRMHKLFKRDKSHEYTDNTDTTDTRDTDFTNCTDYTDCIEGTDCTGYTG
YTDRPTCLDCVFCEHTTHRRANRAKTTKTKLYSCNEKTFSGKPRPKTMPI
AVPIVPLPPRTPLVPAVPIPIPKMYRTSRTSRTRPAVQQASEPTEEKTSQ
SQTVSARLERGETKIPTRTLIQTPLQTPIQTPLQTPIQTPLQTPIQTPLQ
TPIHTPIQPLNKTPITSAVTYDSTIHPLRQNNDNNDPPKTAKPTTKIVKN
VKHAKSGDTSAKTARPTRPTKPTRSAPSATSTETRSAPPTLRKSTVTSRP
LLTRSVSDYDLEANREDGPNNAVYEQFDLIETNLDDESDYDSDDSERSED
AFSKAQSIILLVSLVLIVVIVCVTLIWINATA
>AmFV0116	254033	254033	256669	2637	2	D
MSACPRLTKLDGRVVDVNLSRIHDKIRSLSLLPGYELQHVDTLEVAKRTI
STFGATTTELDEVAAETAADMAFRHYEYSHLAARIWCSRLHKLVPSSFSA
ATLRMHERGVPLDEKYVRFVVRNASQLDELVRPERDLTSYDYFAVRTLAN
SYLLTQPLDLTRDETSTDTQYRRHLSFDGLMETPQYLLMRVAVALSLAEL
LPKADNTQPETGTQLLSDRLINEMALRVANSTYEALSLKRYTHATPTLFT
AGLKRQTLASCYLLTISEDSIQGIFETLSRCAFVSQSSGGVGLNISNVRA
SGTPIRSTNGRSGGIIPMIRVFNNVARYVDQGGGKRPGAFTIYLEPWHAD
IERFLLLSDKTGTEELIARDIYTAVWCCDLFMRRVERDETWSLMCPNLSP
GLVDSWGDEFEKLYLEYERAGRFVRQVPAKKIWNTMVRMQLETGMPFLLH
KDHINARSNQRHRGTIRGSNLCTEITLHTSAQEVAVCNLASISLTPLTRD
ATREECKLCRTFDQDHLTNDFSIYGYRDDCTMCSGGFNFRELYHITRLVV
RNLDRTIDVMHYPLVEAERANKLHRPLGIGVQGLANVFAKLRIPWNSSKA
SLLNRRIFETLYRAALHESCDLARVHGMPYLTYALSPAERSGMMQHDLFT
EWANKFVRRNDNEAGVDALKNVYDEKEEGAWLTAVCPEAWSWTELRNQIE
EHGLRNSQRLAPMPTASTAQILGNVESIEPLTTNFFSRRVRSGEFAVVNQ
YLVDDLVRLGLWNEKMQQRIIRARGSVQNIERLPFRLREVYRTVWEMPQR
LLVDLCAARQPFVDQSQSLNLYFPVPNFKRLTNAHFYGWRNGLKTGMYYL
RTRPAADPIQFTVAPECSSRSECEACQA
>AmFV0117	257339	257339	257590	252	2	D
MDAPSLLPPSLSLELLLLTITGPGFNISGEPKPTSTKLFNTAICPWNTPH
TRSLIATSELSRAESTSSGREETEESVVDSDSE
>AmFV0118	257909	259519	259519	1611	-1	R
MVGSSSDNDSNDGTVVSVRDSSDTPETQDSQTARDARTGLVKKLLGVSKH
GGFKWDAAAKESDRPDGRDGAIDGVNATAEETSEVVDSTASSDPSPSLAS
SLVSFDSSSDVHTDTYTDAHTPYSSHSVESTGKRPEVSTDSHEVDVSDVV
ADLWGEPIPDGRLKRMQSSIATDASNSETSSASRTGDESPSNDYALTKIE
EAGHVDNDHNDHSGSGHRDGNSTGDNDDLHDNGHREGNNTGGNDELHDNG
HREGNNTGGNDDLHDNGHNDGNNTGGNDDLHDFLSGVVRELIASTAISAS
HEYDNDTVHGTNGKNVVDSHDGNNVGSDGGNQNGNESGNESVVYAVAYDG
KNVDTSDGNNHGNHEAGKSDSSGSDRTSTLIDSADKLDRMDVDEVDVGGS
HIASTITSTTASTTSSTTLSTTSSTEKKNTGKPDEPRPMDVDVPMEIDDE
SVDFVVVGNADDHHDDHVDDTVDRRGGHSRENVDRLVNDKVLADTAITVA
PAIIATRATDTVVTDATSVGKTDVSTTSGTTGNDQT
>AmFV0119	259976	260239	260239	264	-1	R
MNFTVLILLGLLLAAFVLIGREFEERYPGYVDYKTNDKSTIAQQMRTGAF
ITIDYVSDLIWPGSRDHAIRYKQTRQTPEQARRSGGK
>AmFV0120	260184	260184	260414	231	3	D
MSTKAARRRPSRIRTVKFMGPQIPRTHCLLDLRKREKIDVIPDKFSILKV
VFINQVQNKETDSVNRRSTINKSRTI
>AmFV0121	261068	264082	264082	3015	-1	R
MHLSDRGTDASLRERDNGEPTNVDLSRVKRNVIYSPSLRSSPGASPGASP
GASPGASFYSFLRSSGASGDARLSGGRDRNGDRNGDRNGDRNGDSSSVDP
FAPAIVLATMATSGSNPPNSPKMTILRRGRREAPIEPVVSADPFVRDFGL
VSTPFAKLVQARRSRRNIINKEFIDDESQPLQSPPLQQVLHSFHRSRRSV
SDAKPSPRSSEASASSVESRSSTDSLTPRVSTPRVSSETTTLSSTSVPSA
SVLSLSVGPSDSGKSVLSIFRRRMSRNLPLSDNDVTITRNPSLFAESLMF
QYCMSARIGSDRLFCEGPTFSFYAEPYNVSSTNVTADTRIALSGIYMYLS
RVIYPLLDFLPTVRSNDGLDHLYNLEIVFCRDHLDFLNELLDPSIIDFCP
HLAGLIADLIEVRMDANVYASVAQFDDTFRTSSVDFLCVRRVRLCGGFGS
WMLRTGVLVVDSQSYLFRPSNFVGPVLRCYEDEDRCGRLRRFLNSDRSNV
LHPFSFERVPRDKLSIEDAVSSVITSSLLLDSSASSTSSASSTSSASSAS
SSASSASSALSAVSGAQSVDSFSIGSPSLGVAYANRESNSSLSGASNLGS
SSIASSSIGSPSIGSLSIGSLSIGSPSRGSLSSTNTFGASLPVSPHVSPH
AGFNVNGSFGVETDPDRHLYRREEEHLHQFSSHQPAFGHGLSGSVAGSNP
GAAIDDANGAGVSTSAASAANTVVDATSASSVAPIVSGGPQIQSLPIPQI
LHDCHCECACDNVFLRSQCECHRSPQRPRQRFACNCGCSCKTSHPASICS
CDPVAPLGAPKACALSAGEAGERVRRSGGGNRSEIGGKGGKGKDGQGGRK
NRDRSAEGSRVPRIRKNNNSTSALGVVGVVGESSSAFQTAQHQGRVRRSA
LLPENDHVWTTDKARDVREAEAREALEETQVAREVREAREAQEVLDGQEA
RGVTTEQQASGVQIDYWPDDHFDVQPKSVVETYDEEREERADGAQLHHVD
VVSM
>AmFV0122	263187	263262	263525	264	3	D
MRLSANKLGLRVMVTSLSESGRFRDMRRRKIDKTDLPESEGPTDKDKTDA
DGTDVEESVVVSDETRGVETRGVKESVDERDSTDDALASEDRGDGFASLT
LRRERWNECNTC
>AmFV0123	265542	265542	265781	240	3	D
MTSTNNWSNRDTNRRRRIGSRSQSRDNTNEMNTVDTPTDAPTRENKPPTM
LHVDTNGTPTPMHLICIDQRQTVLSDRSI
>AmFV0124	265751	265903	265903	153	-1	R
MMLLRVMLRNESAMQLVGHTVENAETRLHALVVSMSGSMSVQIERSDNTV
>AmFV0125	267488	269008	269008	1521	-1	R
MQANRNNLVQKLLEATGGDFFSSADPPRFISKRPASGNSSYAFDKRQRLA
TPSGPAHFARADLTDFALPNAPLTARSNAFGPAGSSGSSGSSVSSASSEP
SGSSGSPGSSFTASLFESRSASSILDVDDSAGPPISLPVQTAEQVMVRRL
RAKLTPLAAGSPLFPEFSTVYTYLCERTKQYAKKELPLDVVRMRQLYVAL
SRAATFVRFDAEAHVYSVYDGKIWNTLTFSVTKALELIFDTFDADLVAKK
MVESQRWKKNALYSQLNFDEAGNPRDPKTVQNLLKNHWKMKRDKGTALHE
YIQSQTRGQGTDFAAQMQPLPAHPDDELMDTSENPMQIQRLGEIGPLSSF
SVDHENVRAFERFTKQREANGWLLLASEYIVHCKEASLGGCIDAVFLPYP
ARPDLVVLVDWKRCEIDYGTRYSPLAPGMRYEHFYTLKFPKSNYWKYAFQ
LNIYRELFERMFNVVVIDMLIVSFPERSEYPHVHAVPKLHDAQLFIEDLI
ECNKDN
>AmFV0126	270319	273162	273162	2844	-2	R
MDERYVGPPKTTSMVDIQDIQPLRPNPPQPRGTDRSVRPPEVSETRTVGA
SDGGNDGGNKSGSGSGGSGGSGGSGGSSGFGGSSGSSGSGGPGGPGGPVG
PVGPVGPGGTNGPAASALKSMWHIYLNDDASGADAAGSDGSISGLPSFDR
RQKDSFSFVRNILADRDFRMRIRSLLREPAFNKWSTEAVGSLNETLVHQL
SDRTLRSLFFAYVYTVRFLAELPALEVQPNSDPSMGWELRVRCNDLLDHL
QSFFPCRFTVNTKTMDIATAMTIWLEERMKRSVFVAPTGDSVDEVYGTAG
TMSGKSDVDFGGVGGGFLGGIVGGIVGGIGGNDVSSRVDGGEDDFDDPPY
ESLDDFNQLMSMFSGSSVTVDTKKVNGETAEVVSTPESYLYCVHDVLSLS
RSVREAIAYHCLVVHIFCDLDLSVTVYMLRLLLSFLFPGVENRTSVIVRG
SSGSGKSQFFDMIREFYNCASNGIISTQALACGRNVINTEMMPIGENLLC
QIDEPKRVDNETFKLSISLVPIPTRSFSNQIAQSIPVLAKLVFTVNNMFQ
IESDDGILERLHCVFRLSHKHYNLVNDQTDMTRYNSGASYNIAHQFTDRI
FPRDVDRASFSRGMFHVLHHWSVDQTSRPDVSYTLADQMTSFVMRCEFTA
KVNRLSAGSGSGAGSVDDFLCDHRKAVCGQAVRSTRYQGALNSVKLIHQT
ISNALASSSKGTITRIRFGLEKKRPALLSSLRLADWLVRRKCLTEVTQSN
PVFSIARWRRATLESDFASLVSDSTRSEHVKRLYAFYTRCERMVALLLSD
DVLAVLTASFAQKCRELRVSALTSTEHLFPRIVSEFDSEVRVDISTLPPT
LDMHLLDLQMSIDSFVRFKRTFAVEYSSVPVSGDVLRKQLLAFVNEINTT
IDDAKYRVKLKDFFDRFETEYGKLRYRRPDNNQVVSNLWSVKLRRMY
>AmFV0127	273346	274866	274866	1521	-2	R
MLLPRFNWRAAFNECYDTRVYDNTLAHAFHLLRAFFRYIITTKPLDADND
ELSEPHSKIIDKIMAKRKYKDKNKDKDGKSKDGASSAAGQSEESEDDITE
RGDPNQVHFTFSINWAMTDPSVHSVYFDILQKIMNFLNCICLMFNGSFAN
LGGADNMRIFAIREFQSAVKKQQSVWNKDKILRVYGDIFHSFDFDGCIGS
TCRPRVTSFPNKIIGNRFASVPTSDVNLNFLRVAADGVCQQIIWNLCTRR
YEMGAPSLLYLLSLDTSNWTITENESYPNARDPRSTEYTSFVLLHMDEFL
SIAQRADALSMILYSRLIAKKRVGETEVKADAVVPKTAKTGDADELDRAP
PIITEDPLNDINDLIPAVNYVDFVIDRAEFMRLTQHIPTVWIYAYIRHSL
ADLSNRGAVFFLQMTLLVLQLHRDPQLAGTFNQGSAFLVKILIDETLEST
VPLNWLRKRKRESGVADDAVEEKRARDDQVSTTKNTTIIVDILAVYAVSC
LCQYTA
>AmFV0128	275305	275520	275880	576	-2	R
MIRYVLRRYFRMNLVFSIGKVDPYSSADLCIDHDVAHFFMFLANRAFQKD
WSHNYRSDVEMLFDPFFWRRVFAHCATIAPNTFVAQVHAYIAGYYRNGEL
RYHDIFDYVDWLCADEPWYHMYSRNSIERLRCIEERRLHNYFTALYDHEC
LLFYILVTRIHESQSAFMEHCHTSHSLRDFTTSQVSTGGLD
>AmFV0129	276308	277204	277204	897	-1	R
MESARVANVLDRTKSMRPTFSYSSPCEYSLCERPIAFPSDESPAALTAHH
SRQLLRLLLAKPALLSFNIANEQSLEVLYTAFDPTNVDSVPGMSGVGYMN
RVLFNCELADKLFVELFQRWCHIFYTHRRQINWTRLYEDGRLRLLSASAV
SENATAGDRLEKLNNDKLLRMYERFAGDVRKLVFRFGNRILQAVTPQGRD
AILYFNALFKADLDSPDLRMICLLLYDLVDLLENVCVETRDFYTDSDFLA
VQFVQARRELAFQRVHVFRRLVEHHSGFSDMRDWLYFRDNTLTPVEVR
>AmFV0130	278400	278400	282290	3891	3	D
MFGMSTERLNATNTIPSAVAANRKPEAKPMISKQPLTKTTVNETTRTTRE
KRPVSTPRSTSLAMILGSPDRREKENETSPQTANLSSLFKPLASKRHTLQ
TLVPPVTVDSRVNGTPLPLMPLKHRAQLTPTTTTPPKTPKTLVSTSRAAT
NTQPTTRDMPDLAADLPDIPGMWTRNPRAITVPRRIKPIRLNSDDQPYET
GKLDCRTTDSNGSNDSNESNASNESNASNESNASNESNNSSESSNSSESN
DSSGSNGSGESTESSGSSKSNTTSHELNSDSNHIYYTNNSTDANTNQSRI
TKTANRNSNDTKNNDNIHDNNNDNSSDDNYYEFEENTHNRPNNSIDAAFQ
LDSNQESDSNKDITKTKVANDDRTTITKTAKTTNAVTTDSTETSLQRAQQ
PLTKLSIVSSVNPSSTLNTSKPEPTSPKTDTPNTLDPIGARETLDVPTVE
PLNPPEPPETPETPNKPTTPVRSETRVEPGTEIGLEIIVEPKLLAEQTVS
VEPVLPVISDVAVELKSPTAPEGTVNPDIPRPPRAPKAPITPVAPVVVSR
GATNRSKPPLETSREYKRFTTTSRSSRSSLPEETKSPRASVTLPNRSRAI
TRTPSIETKRESKLTRTSTTISPRISTNVPNKVPTTLLTTKSTLASPPPK
TRSSAPSKAGTNATEPRAESPTKVAIGSVAQPTVGSVVQPTVGPPVSPSS
IPLLTPSPPTLAIASKLERVADLGLKNTGRPFTLVSRSNVVLISNGASRT
DTITESHRTFNVSNGGVGVDSGVDGDTNFDTAGSIETSQTRGENGTSGIL
DASSESGPTETVEALETRRSLEPCGTPEAPGTTGTPGTPGTPGTPGTPSL
ATDADISYQLDMLDELIKSVRRRDARLTLDPLTLNTNDQVVAHECQGAHC
FCRTFTLTGLYHENEVRELTTVAQITREIQKPKTSEHHHQKMIEVRIDER
GEEGEESHKDDMNISVNIKNKNTTQNDRNDQYPNDQYPNDQYPNDQYPND
KYPDNTECFDTSGNDIRETNNPNNNYNENDQQTRTANATGVTRTASAPTV
LELEEKTEKTEPEEAETAEDSTTTVDNDTTYIPKTNVSKSSDVSQVFQAS
NAPNTSNLYTIFPVDSPIRTEPRSTDSVATTSAVIPIYSIPMDEHGVYPT
VYPIYPVVPASETYRPHAGPPLTAPVWTRQPSSHNSPPTRGAKRYTDYRA
DYASSQNQKWRDSVRMERPSNDSNDWANGSNRTSWTANRTESQTTSRRIT
TDRPSSFETPPKTQTPRIDRCYAPLIQQPDFWSCLSCFHSFANARE
>AmFV0131	282639	282639	284108	1470	3	D
MSGPFDGWVDFCLIPDATCSATLNEYRRKRGLPCFDVIAIDRDMARMWNL
PVRQMPGATEQRHPLEETHPFWVDDRSFVHILPDDLITIKRTKEVSLDCS
QNIELRTPEPSTIRLILAEQAGDVLRIKPNARILMVDQYEAFLDQGARQK
YQLEYAFTSAPPYGLFTAEQERKFYELLRQTQLSRNIETRDVETRTDDYD
LNVDETSRHAYILWRAFVPNYEQFDRDEDVRWLDVYLNDANDSLFWRDLV
GNILENEYLAKQAKDDDAPSKRRICLVIRARVHMSTNDYSEDQANSTNSA
RKRDLTSDRALGQASLNASQPANLSARLTANADLDQRSRQADARYDRLAI
LRRVKRFGAFFARVYEIMERNDLLFAPRIFWTCPTAEREAIYTAYSDMLR
EYIIGLRENIHPFDRFVHVEKILNAIGSHCAITPEPFAHDANVLGIFHET
LIGIDALFPQTVYGLGASGTYIAKSTCGAPIYKLREYEV
>AmFV0132	284996	285733	285733	738	-1	R
MVDSLVELGVELEEVEFDEAGVVDDVLEEEDELEDDALVEAELVEFDDEV
GEVEDDAAAGEAEDEVVDVEAVEEFPLELPEFDDAADEELEDAPDDSPFD
DALVALVELVSWSDRLAGLVLDMEELAVELTGLAVDASAFSPAELDELDA
LVEELDALVEEASGLTVDVAVESPESLELLFVELFAESSFVELASLVEVC
SVLLLLLLVAAVWACAPELLDALVELVELCVCTNTLRIEYATSFR
>AmFV0133	285973	286111	286632	522	1	D
MVVLEDNPENSTQTPITPPTTEPTTTSTTKAPTTTSTQPTTTTQAPMDAP
PYYGMSKRTVDQYGNVFIDPGSRPYLATDNDPSIPCYQNAFQSRCNSSSE
VQRRIACVNFINGSDSQLVWWQEIQRSAIFAPSDYIYWRSNSRFRCPLFG
LVNFYISETSKNSNKIIDFSRGELLKNFDLFSTINVCYKTPEANFNHAPD
VLFTLINCLTLYGDGLASI
>AmFV0134	286986	286986	287099	114	3	D
MGDGNATITHLRQDCNKTTTRLQRNCKNTTDRLNDQD
>AmFV0135	288290	288290	289078	789	2	D
MCSISSMCSIRSMCCARLLELGLYYSLCYLVTHTNTLLRTRCQSCTHSRN
NSHCNNSHYSGIRLLHNLHIFHVLASLRTFIHYIHANILRTHTPLTHNAT
SGVIRNTPSSLPHKNPLHTRYQTSRLFQAICRYIFFATDPPRADYLATTD
EEKIVVSPRIENIRVYYAHRASEEDEAFSFLPLGMLLTVLLRRTIGRAIM
RSDTSTCRFVDCHKHHRVLHRGFDAHTQTSEIAITRCSTIVEHVITVLQR
IATTISDNSWTR
>AmFV0136	289961	289961	290431	471	2	D
MEKRLFKYGKHEHIVYFITDSVERRTWLRGVDLTDILSCPDPERVFDDID
VRFKRTYEELLSMNTVEAHRQNWHPDTIFIDPDGIINYLHIERDDAVAKA
LLMWLLFNIISSLKTRNKELSEKLVNVERAMKAGQLGETSADKRDRTLNE
ECYIVW
>AmFV0137	290481	290786	291071	591	-3	R
MPLLTLLICRLPRPRRIVSLLPFFPLVLLFRLLPQQSLPLLRPLLLWPKE
FRRWLFPNRCGLASFSVVRFVRSARSRNCSSDRMYKMKGMDAMNGMMDET
NGMMDETNGMDEIGGQDEDEVLKVDETSWINGIDEECWDHQREERELERE
RERGLELEQEREGEREYAGKLGRVSTRLAIVETTRFVCIVWIAWTV
>AmFV0138	290833	291906	291906	1074	-2	R
MDNTMDITTGTSTGDVRTGAAVVTAVASICPIAVASVDAAFVNEIENTFD
RYDRRDRHDRDDRSDRYDRHDPYAYRNYKKELCARWATEQRNHRSVKDDQ
QGRDLHERGLRGKQLLGRLCAEREDFVRSGHQQRKADRGSECGKSEKDDD
ERRDCNRNGKKDGKNEGKKEGKKEGKKDGKKEGKKEGKKEGKKEDDSSSA
DSKSEMSFYSSWLNVDKRSRFQDEELARRNAVCDLRKQGGSVFSVCLNPR
SPLMLSFRSVGRSVSDSPSSTDELVATTDATTDTTDLSSSSSASYRVSSP
VFPAGAFVSPVTTAVAATVAPTVTVAEGVSALALSKPVRSSQFFGRSVRP
FGSVEEL
>AmFV0139	292146	292146	292373	228	3	D
MIEVKSNRRTDDTLASPVTLTSAPTNQSKGQSSKQIHLFSTIVDPTTNKR
TNERTNKRTNERTNEQTEQRHKLQH
>AmFV0140	292434	292434	292613	180	3	D
MNNANQPQLDHESNVNGSRIDHRSITDRSRTNYTTRDNNEIKTRLTIPTI
TITAESIRP
>AmFV0141	293170	293170	294519	1350	1	D
MTEHLRKIKQLAEKYVMSSDDFFKLYKKQIKQAKPGEQLTFFQSAQKSLL
NIDRFMYQMIESCDQLLSDIEPLVQNISNAPNDQLEQTIEILSQRFSVPD
AITRKYLHDFLLINKDEHNQTNEDLDITFDYQLPQNSNNLNGTTFEQNRA
TLIEQKQWTPIDDVIMQPVEINKIRDVRRIIEMNNTDRAKLDIFFKTNSP
NRLELFDLVFNPKITVRYSPRALAQLYLRELGLQNATAFIEWAGARAIQL
RREASVVEGRMRQEMARQKKLRELYESQARKNRPEFEKRLAEQEKLQKKI
DKLKKDLEDKEKTTTRLSEGISYLADATRIASYYSGLEYNLLYNLIGSAV
DDQLYEKYILGDKVNESIRPEKDLQKLREYNPDVSLSRIEEINEDYQEFR
RLVFYFWRSALEFDKKWAKRMRIRHRELHGETHIPDVKSIEDLVVHTTR
>AmFV0142	294707	295210	295210	504	-1	R
MDANVANVANNASNTANTGETATAVGSVVDPKDVDLPDFPDDDLTSLVDA
ISGXDDDAKLRCLYSVARRYARFLRLGVFPDDTKFLFVATLCRLIDVARA
KHPDAASSAGSGPVEGYVFDAWNLPALKTDQASFFATANSASSAGLVSTV
DRMNWIERMMLKNKYIV
>AmFV0143	295367	295367	299698	4332	2	D
MTLVGRGGTKTGGSGSSGSGSSGGNGGGGATAKDEDEVLVIESTSRFAFP
LGLQAIEIPSERWPQSINELETSADRDRESNSRVVYNCFGSEPSDYEMAF
VRQWVAALLDSETRSPAVRAIGEYASQSTLGAIELFYERNSEIDPEICGA
CVSTILSLGALRVRVDLRERTTKFAEFSQNLRVLILDMKQCEQLLRIGIR
SLASTETQVDPDDAFDEEVAWREAIAFSVENNLKRFIAFTSALLARKWSA
IRKAHKLARRRQEFELLTAERKDIESTIANEIYRRVNEHLTAERATVARL
NRQIFTMRRLLTNTRKTLTQVYTHLYAEWNASNSGVRRLKEMLRNYQINA
PEVVNNVILRDEYTTELMKSYEILRNCNTLILKLTDDTYDLTYESLLPRA
DRSTLHTKIQTTIAPPADRGLEEFIGDIEEAADLLHERDQYTETTEQPDR
TNRTERPVGGTTTNPNDNNANDNNGGIEATNNSGQEPQVEPSNNDNDGKI
DLGDLVGGDTNTAAPEATMTNTANARTATRPTSVSTLGRSRVPPPRTHTN
SRGTSFPSAATNPFEQNPYDSTSALKELQLAIRSTRRHYANRQWDKSPLD
LRRLAVAFFRVMDTRVRAYTYYNRDTLLGEPVPTDAAGREIDPQSGDALD
SYSNAYSESEAAETARGGFTFASVSQAFDSEPDQLVLIRMRKLEKNAQSA
NDTTSERVRSLGDNILALRDTQDAFDLSFFTQLIEFRLNKMLRYRFPTDR
ANSDRTLELMYDERIFEELERATRENFSQLSDEWDSLVTNIKTAERNSTR
TTGLRADRNIAARIENWHYRPVDPFKITILNARLTQVDDIKEVSTLRKTV
AKYAYLLSWMLELRVFTREPSPSEHAPKQVAQRAKQRAQKRLAEDELFEE
RVKRGRYESESEDEDGTAFLEEMRKRKHARDDESDEYGDRKRRRVDQNGE
QPEGNTALDDWYNAGYQNEQNNYDLMDVDNMGDMMDDDPANQYNQYTATM
DDDPANQYNQYTAMMDDDDPANRYNQYNATMDDDPANQYNQYTDEFGQPT
QYGPIGGADDDEYIEDWETLREPRKRKHDDEWFEDGPDETKYNSGANLKP
MRTKRKVKNLGNKNVREDYEIADDEDDYLRILQGDEGDDEQRDPDGAELK
RLQRIAELSPSLLNVRMLNDIMDNERRKQNSLFESIENNMRHIEALLGKS
VSTDDMQMIDVPSEIPTPDYDLNESRPISSGNGAAISREPLYEQPSYEQS
YRQPYRPPPYNRPSSDSRGGRPTRPNRPTRPTRGPMSRPDMNLSTQPSNQ
TPPRAGRKRPAAEPLDRELFNEDNRRWNDGNGGPRSNPRNTRNNRPNVGS
TEPTRPSTQLPRTPPTGTEEMVDESKYDNDNEIADQLDDRPVYRRPYIPP
PTTGTNAPELDEDVEMVGQDGGPNIHATRAPPSSTTRLPTRNR
>AmFV0144	300364	300364	300951	588	1	D
MAEKAAQNEMSRREGRDAQKKSTDESKQANQRNRRNLRKDETDFQPEFDR
DARERLANRCFEKRDLILIMIENYIINTGNSQSHQMLNTIDVGCNNVIEK
PILQLMSTHRQLRAQWKGQIRPDEMKGRERLAKNLNVSQLNSLLHYLDNL
YRDISELIQMNTTVNLLAQQPVRNTIDQLLMVFRTLLTMNGASPR
>AmFV0145	300708	300708	301217	510	3	D
MEGSNPSRRDERTRTPSEKPERLTTQLLAPLSRQLVPRHIRAHTNEHHRE
PTGATTRTKHYRPVAHGVPNASDHERSFTSLIVDTTPQQHTSSNSSSNSN
SNTNNNTNNNTSSNTSSNTNRNTNSKTQAATQEMQLGTYDTTKNTTPIQE
QQNYSKQYEKKKTINKKRN
>AmFV0146	301400	302473	302473	1074	-1	R
MNDFSVDATQFPETFEPVVSPKKAEKVEKLVDLKGDLHAKTLAESVLQLC
LRDFVPDDASDSPETIQRAVRAAVDLARRYHDFERDSFVTDPSRDRVSNV
QSSQSSSLGMNVDAGSTASPSFRTASTTGSTGNSGNTDEAANETNKGVTD
GVTDEVTSVVPHRDYYVLQIRSVPVRDFGYLLRHYFVRIDELIEIHPGNE
QRVALRGWHTATDLATDRLEANYELCFDCFNDAISVLWRSMRGFNFSFKN
CDHNCNASQQSIGVAFCLFAGITSFGVAVFQGVWMFFLMILLSFAVFFVF
LYYGQTAQSNFVRLLPAEPLVMRCYHLDANRAVRYVPADLTRYTWYRGGW
YADQRDY
>AmFV0147	302718	304922	304922	2205	-3	R
MRFIKRIIAPDMFFIADRSTSPSRPSRPNSPPTSLTSRPTSPTNSTISTS
LCSLIGLSRPNSPTGPNCSADSVEAAYEYLVPHILGDRNILVVSKGDGLL
SLLSEDVSADDLCYIEKQNATVPLFTFTFDRGVVYYVSYVRSAPRTLIAN
LVGSIDFLFGNMWFCVADPRLTQSNAEGDIAGIVANSVSSYRGQQVLMED
IYKLAVHFPAKSPRHEIVTLPAVSDGLCLRWFNYEDWVYRRIFGHISSFC
DGSATRVTRVLQHGQMGSLLGSAGSLSSLGTLSVGSFVGASSFGFSAAPG
FRDSCIDSSGASTSRASGTVPSSSGPLVEPVSTPSTPVSTPFTQQFSLIG
TVVSSGVLGIAESSGTTRTFGATKNLKKLDASEICGSVDTSGTSRSTGSS
GFEPATSATVPAATLAAPATAATITAATPATPATPATAATPATPATAATP
ATAATPATAATPATAAIITAATPATPATAATITAATPAAQVAPISSAIAS
SVGVLTAVGSSLVCDQANREGNLADHIRSVRSTRSVRFADPVVSSPFFAT
GVDAQPATSVELLSDFSVLSDYDKPSTSGFKAKSACMIGTGRIGSLKSRG
FGGSIGATGATGTTGATGATGAIGTTGATGATGHKWGLKGLKKKVMRSDA
GCVSSVISAGSSGSVGLVAELWPPGSAAAVSLVDALVSRYELESRRKMME
SDSDDGSGIDDSRNGPVSGVEAETGFYCSSIREP
>AmFV0148	305432	305432	305626	195	2	D
MTKRIDVTLTTEGQRKTKKQDKNIMSGRGERPNNNRNMQVRRRRNGRKST
SFKRSSYLHNVHTK
>AmFV0149	305811	306464	306464	654	-3	R
MTSRYNLLHFVNNDASEPAKRVFVSDWPYLRLALLQSQHPHQHVWPYNVA
LALRVTLVRYDAQLAARRVPADSSDSLDNLLKTLDETSGSLTRLVGSDIP
GELRSQIGGYLLQDAYAFPNDSLIYRDWKAISSVIKTIDQAVSNLEKHTR
SLNLKNQTLMRQIREIEAFNYVQDQFIDKFRLGLPDVQRHVQDEMAKQSD
SIRSDQGRSETEPMDQS
>AmFV0150	306659	306659	306856	198	2	D
MIVVNYLISCILYIYSNFIQTFKLSVNTTFHIKCVSSFLLVPTQTTPGKT
TPGKLYNCFVKQPLP
>AmFV0151	306897	307934	307934	1038	-3	R
MDSQASSAINASVDVAESPVDPTIDVFGLASSADCCDALSLLDDLPCQLA
DSGWWILKRIKQNQLLVKFENNSTKAARVFNQIFMILDKYYVNAYQYLCK
LCRENNVPEDQMNTTTNEAVAAFRVKYSRAINQNEFVCVDIPLPDLSIIL
VNLNSLFASICMICMQFKSPSIASNIQSSYHVPMLVPFNHDVDLLFSKIK
VTPNPQFAAQMESDPEPMFNKVPYMFVTGHVALICEIGESRGTNTARQKF
KVLNLIDPSLSILRDHFNRHVRRLFPDYFSPDKLSPHMFIQLSESQSTPT
VSCMEPHQGKKVVLVLANLAHIYLVKGRSQIVPQLQIWTNVKLAD
>AmFV0152	308429	308429	308809	381	2	D
MDISGKTWKSIILIVVVIVIIGLLIWWFVSRGSSGSSGDSLKSDSLKSDS
FGQSGNSLKSSTDTSGNARASGSGGNSLFAWARKMMGGGDPVPAAETAKA
GESASKAANATASNASSSSAHATSSA
>AmFV0153	309551	309551	310039	489	2	D
MSIETPVSYFADRTNTTTNPTSQTKPSTKTGCWSNIDSHLIWKTVWNAVE
YGLSLNFPSFPVYPAFPPSLATACRYTDPTWSHSSHNSGETHLADQRDTS
GTGLYALISTLISTLIGSILTSLQSLLVDKNWLWEKSVRLIHNIAEHMAP
QPIRTSPTSSLS
>AmFV0154	310772	310772	311959	1188	2	D
MSVQQQVAPTSVAINPALLNSNTGLLDQAPPVVATNSTNTSFNLGGFGSG
GAEEQNAVADYAPGEGEQLPAAWIAESSLILSEIPLESEAEPVCFFEPLQ
YCKPGRLLCGFCEFHATYMFNVTLATCGILTRASNDKIIHTKMLRRFIKY
PTKFQPSLLNMMPVPELCESIEEYESYLRLDLFAHSLALKNHDDKRRTDK
TVAVHKAYMVRALRLYTPSGNTQHRNDDSIIAHTMGNWLKYCATELLRIR
YDAKLVFVAPEQNDSEMRYLSLNRCSVFTQMVCLLYDTPYVQSPALGYKW
LSSPAAVVVYNGKTLVLDCTKASHGTAMHLGAPTFGDPATLSYFRLDKNA
NILILEERYSPAREICFSTNINTDALIGINTQISIKNQPFLKEEM
>AmFV0155	312974	315610	315610	2637	-1	R
MAAVAPLTNGLSFHPTSERLVAIVCRLEVYLRRYFDLPVDERLPVISGLS
TVSVEPIVEIVFINYLYDAYIRLLISGNMSLVNDLHWPGTVSLIWALDRA
YKLDPDLLGVADVVSEFSARLDNLRRSANIDILSVGCLSVLDELRRSSQA
GTNVFDTSTVNSTSTTGCMDCTTDRTVGGTVYRPMDRTTDQTVDRNMDRV
DRTVDRTVDRTEDRTEDRTVDRTADRTADRTVVLTVDRMMNRVTERMTEA
TVDGVSKVKAEARRIADTIVGSNVGVITAGVVSRSPKDFVSTTLSSTEPM
IASPSPSFVSFGFVRSTETTESGATVSVSTPGVSPGVSTVSSISSISSVS
SVSSVPTVQFGSFTSSTSLLTPFRIAEPMSVPSVPVGSSSGVMSSVSSGT
SSLSVSPVSSGLSGSFGSSGVSGVTASSGLSGSCGSCGSSGSSGSFGSSG
SSGSSGSSGSSGSGSSSVSMTSGSSVPVRASYQSQTRYPRYHHEDEPQLL
THLKTFYDVELDNRLFDHSSHYNDAFVPAYRFCNSKLSELNMSCHIGHTM
RENIRSLYDYVSAFIDDVHACPCVVIFNLFIRDNYRMYHSKSLRQSSFVS
IKKSDGSIVRLSYMIVTNLFPRIGSWFKSINNQLVKKTGKTHILHLDAFV
RLLLQLLRASASRRDVARVSIARQVDSGSSVIQNTDGVDGGKFKSVRRLS
RTARTTTADSWRRSVKARRGGTTVGVRRRAGRGLDIGLAGRACSTAVDEF
GEVGEVGDRKGKSSATDRGKFELIERSGKSGRNDRRVGRTLSGGSLESTV
GITNGSTGTNGALRRRSFRLSLSHLYRVTNDVNILVDLFLTAYVSCKHER
LKRTYEQLRSNDESATLVRLCLDCGHRV
>AmFV0156	315888	315888	316064	177	3	D
MATDGNWWQIVATSGNWWQLLMTIDDNNSNLDKLAARQKTGYPGRPVNNL
PGLPTKPN
>AmFV0157	316571	316571	319120	2550	2	D
MFHSSATQSANSSGGHACALHRQHFALVLDSFLRCTLNDQVRLFRYVDKF
APSNHMLYFLMKEAMTTMNRTRHKNTHGDDNLNGDSRDGKKKRRNVQVYD
GLERRLASVAATANNQPMGLTATAEAIVNEEGWPSSSSKAIVVQSTRDYT
LVLNNLLPGMVPRDSITSVRSSRIRVAVDEDELDEVINLNDITGRKNRND
ANRLNNMNSLNGLNSLNSLRGTRNDDEDDDEEESSSDDDEENAPGGREKR
RERNGKPGKSGKSGSGTGSRSKSSSKSNSNLGQNMMSSGLGSNSKKASRK
RTLDGESDKNDSSGRTRNNYKLFSKSPRSIWVMYEQAFKKFSQFSGACSS
EWRLDKHHERLSMRHTTFQLVANNMGALLSTSFALSEAPSGGSGGGSSFG
VPSATTDVIASSSRIIRLNKLITASPESAILNPDCSWNVNSVFTIDMPII
EQQTQQASELTTDTRELVTRLVELRQRVKKFVSETEPNSDPYEGTADDEH
LVQKLNRLAHLDRKPNEFRVAHEQEYSLVHLRNMTEHCIHLAHVNLMHIL
DFVFFSEFDAWEFFNAVLEYGIRSFRENGVYPVKHALWDIVMIQRTSHRL
ATRLTDALALSNYRIAWLYSNTTVVGGLTQFAQSFRHILRTGLCTSCSYF
LNRKVMNTRKNGQRHDCLMPKTSQGTYYAMFLRLQAGHELVCIDRIENDT
EAIQWLQKYDNINNHLWRKRRITRCHLLADHLNEAMEDTRGGGDGLRMTE
QPASRSNDFTRILSGSAVGNSNRVRFTATDESGGQRVGNNRGADESNREK
RPRYASSTDVIPRGSTLTQNDFLDETNSNDEDSSEDDDISLLDYNFEDE
>AmFV0158	319041	319041	319292	252	3	D
MRLTRTTRTAVKTTTFPSSTTTLKTNKTNNRPTRREIEKTAPHARRWTNH
TPFPTSKPSTHVHTLDPLYTPHTPPDVQDAIKE
>AmFV0159	319323	319323	320072	750	3	D
MAAMISTSYTGSGNPVGYNNIALFNDSRVSYDLLRFATMLVLPQSVREMI
SPYTVFARNHISNEEECTVRVNKLHLIPWLSMYVSPANSIVQNDTFPILP
LDVEWTIEQHDRTVLDYNPAQRRGFKMTTTVGPDDSLIPSSTIKPISASS
IAIPENSSAILNFSGGTQDRIEIEREKTVDVNEFCLRDVRLSLVASSPSD
FLMESSNAGESEIPKEEEDNGEPLKQPLIKSGRPKARDDYLDFLRSTLY
>AmFV0160	320561	321172	321172	612	-1	R
MQYYSQKASTTFVLILLLFFLVGTILFLVFTSGLSLNKVVQSDFLDPMNE
LIGVALLRPVVVSVFERASVSAAGNVGEDDTSYNERLVVVRPNNWLIYTV
NGVTFNYITNNVNQAVSKCTMPNALNAVEYRLRSLDEAADYTADRLKFSC
VNYTTDQLIKIFGSYAQRTDIDMTDYFDKEKRSDAPMFTVENVLQFLVHN
DLV
>AmFV0161	321416	321416	321574	159	2	D
MLDIERTARELHVQRATLETLCANTQRWHSLDNHYVDNRHQPVINTPTKQ
TD
>AmFV0162	321778	321778	321969	192	1	D
MAHVNRIKNVELNLNTIASNNKTIKKVMMYEMITEYRSIRSQSDQVPRKS
ETPRTTFPRIPRV
>AmFV0163	322466	322466	322624	159	2	D
MIGSTTTVNNCLAKILLQKLTPQINAAREPAERRVNGFTNHMHSIQQTQY
TQ
>AmFV0164	323268	324263	324263	996	-3	R
MLSRASWSDLTAMLLPLFTLTSSEVVTAARNSVRPAASVVAARLRTAIIV
NSVFRRFDACLTRQRSDGVRQAASAAHSARDLSDEDEEDIVSMTTRIPTV
APAGQIPPVGTAAAKAIASSSSKLLRKLLTDVRQRSAQQLAEEIGPDCAA
VLHSASTAVCDCCFYSPNLVVYCSMSDSAIIDVAETSQSAGSLRTWAQQQ
AVPTIAFDVAYMLCGRLDAMQFDKDFVLRHLPTPSDPRLTTWSSLAKTAQ
VGRMGFYVRLYALHCAINLLVDWLWTRQRLCHSLLFANQPIMDSPPVTLI
VSRELRPLFSQEPLLPFRLSGRAHKFIIKYV
>AmFV0165	324118	324118	324339	222	1	D
MIAVRSRAATTEAAGRTLFRAAVTTSDDVSVNSGNNIAVRSDHEARDNMC
LSKLPGAPLNATELMVDVSAILR
>AmFV0166	324574	324574	324750	177	1	D
MELPGPSPKATARADDADDTTLSAELSTATRFRGRAEPTDTVDAVRLKQK
NETLARNR
>AmFV0167	325397	325397	325942	546	2	D
MWSHERNIRTILGGSKSSTTNTTSSTNGASNTNGLPQNRAKRANNTNASS
AKTNDTVEFQSAGLERDNETISTNETPRNTEEDDSNPMKQYYLTEETSRR
LKVLAQRCNRITNTLNRLKIIIVAGLIMVNALTLIYVLYVYFTSPKLVSS
DKLWKTAGFITLLNTIPPALAIGLCGAATET
>AmFV0168	326582	328684	328684	2103	-1	R
MMLCSVLVTRSLPVVCQSFVADACFSLLQVTDISKLTVSINASRRRLRTA
RCLNNQELEMLVDQNSRMYVREWASGRRSGSGVDSGDAVSATTTFSTTVV
DAESFDESFDRVASEGCEVAVPSPRPLRSSLSSRSSRSSRSSQSSRFSRS
RSSRVDSASTFPPDEQLAPVDRIVELAYNNVFRCCFMFGDFFGQNCEDAY
VFNSEARPRLDNMVQLKLNFYRSDKLLVSMDTLRFHFEPNVTVYSSGAVF
YFGSLFSCHRLSFGSTFVHVKTIRISDSLWLYKFYYINNASYLREGELIF
QDYPEGCQFVECESRDGRYNSSRGASSESTISAFESSNSSTISAPSTSAL
MSELDGLGSRNRVESRAHDSRARSFSRLSDDARIGGSGGCGSASTIRSSP
LMVFDSSSSRQTERDAAAAIASTNRSGAVSFCSVLERECETRNGMIRVHF
RMTNKQIRFLVQLRNVRSVQKWQNSCGNKGVSACLDLSDLYTLNGGRVHV
IVSAYSTIGRQLVAQILEQFSRAGSSVGYENGRHLQPVFSRAAGGKQVGW
CGYGDFFFSCDSPHDTIIVSSPSYGNNATRMCNMTYYAAIGNNLSTWIAN
RSANHVNYRNNPINGMPLNISRCLSVYHHYNRQLYARNLLVREYRRKRKD
RDELALRGISSALPQSFPSAVAVVAPSVSSASASAVGRSFSVKLAKTAVQ
>AmFV0169	328727	329158	329158	432	-1	R
MIPMVLVRTDVSQYPRIDESSLAPLMHDVWIECLSCNRFFPHYASDRSSN
LVYIQPRICAQLVSLGNVLDDLLPSNGIRDGGLSLCEKHVWFSSNDLEYY
ETGGFGRELESPFAYEIACHGLLLNRHFMQVIFVVLLVFGRRV
>AmFV0170	329228	329228	329437	210	2	D
MPLRYEEQKRLEESVDPNINEWNLEIDKHNKRINKLTPSRIIRNTRANYT
HRAYQRTSVQTHRLADTNA
>AmFV0171	329349	333101	333101	3753	-3	R
MFVRSRSVSTQEPRVLSAQDFVRFTQVDMPMLRDSLRRWDMLYEHYDAEI
CDRRRQAFRVVYGYDLDTRASIDLCLADRYTACVNFSAPDGVTRHVCDFL
PIVIGSRLDRRIRARYWRECESPRGAGAKSDLRKQGLIVQNKNLYHFTVT
MATNPKVAHIYRKSNKLHKVDSRVYYYDKNFRGNMFCFKQSILLIPCASC
LDVERRKSGACDGRMRCILVEEFQLRNCFKQDYLLLRRFCLSDSHVAIVP
ILLKFVQQHEKQQHGETTSKSSLMREPRKDGKEGKSGNGKSCKGGTGSSS
TCNNREDDKDNSKDHKDNKEKKVGEDGQEEKENSDMTEKTGDTVNKRSSI
DRDSNGGFVGSAGTPTNAIIDADITTNTVTDNTTTNTTDAGKSTKATTDV
QPANLEQMLHLLSDCATMFAQLSYVSKSNESSFHNDLRAFVSKLSPGSTI
VPHIDRIHVRATNDLEFSNLLFCDCDHGSIRRSFEESFVHRASGAPRGAA
VGDGSSVQNKTENYPENNREKPVKSATVTGQSCRSTKRLIDSLSEPGVVG
SSVSGVGVATGITKMPSNKRRSTGSDGGGASPVSITQPTQPIQPTLPIFS
SSPSAASEPPSSQSPLLPVSSSVSSSLPSPPVSSLPFASSSPTSSSSPTS
SSSPTSSSSPTSSSSPTSSSPLSSRPPVMLTLVDNVHEFRKISASCFGTM
SSGLNSGSNGPSSSDASSRDTSSRDASSRDAASRDASSRNTSSSVGQNDQ
SDASDIGPSSSSGSSIKSNCPTADGSVDQDDSSGVNIAGGVSGSSGSSGS
SGATCDDDGVQRYCDQLFVLYIYMRQIVERNEDIDQLCNKCVFDGPYLYN
KLLHQMHEYISFRIEVSNLNSLAVDTLVSRYRQLAHTANLYMLISSKTNI
RVELSNDMKRSLKLSIKREKMQQSEYILANTSRPIELMNGGANGTIATNV
LHNLSKPVAVSDTAEPTAFADDSEAYEVNEKCDFIIRSRFKSKNLCTEMS
ADQKRVYVASCNPGDVVVRQLIAYNSQNLFQNISAAHFTDLEFVHESVKR
PSVANQHNSIKCSLMPRGATRFLSYYNMGSLSSAGRTLNICSRNTVTFFL
DYEGVVSVFQTWLFEAYHRICRRLFGGPPRRCCFSHDVDDCPRCTRLLLV
NEVGFQLVRLCVCAFVLLHVCAFVRLFFCTFGFCAFVLLAFVRLCDCAFV
LLVFVRLCCWFLALVRLCVGAFMRLCRRVCVFVRWYADKHDACNSPVCCE
>AmFV0172	331066	331066	331326	261	1	D
MTGGRDESGDDEVGDDDEVGDDDEVGDDDEVGDDDEVGDDDANGNDDTGG
DGNDDETDDETGNKGDCEDGGSDAADGDDEKIGKVG
>AmFV0173	332367	333234	333401	168	3	D
MRIGQTKTSQKKVILFEAVAQLKLLDQNTAHTTIARATLAPLNIQTTRTG
NQKNGLFETKHVAPKVLVVIVDSTIHLVQLVALAINVGHFGVRGHCDCEV
VQIFVLHDQSLLPQIRLGTRSTRTLAFTPIPSTDTTVESTTDDDRQEITN
VTCNTIRCGKIHTSCVPIGETQIDRSSRVQVVPINHTKRLTSTITNFSIV
MLVQHVPSTQRVAQHRHIYLRKADKILCGENARFLSRNRSRSHKHCVARS
TISRDKNETKPREKPKKLQENPGKPRKPTKKTRNTTRNTMKPHEKNDEKR
DEKHDEKHDEKHDEKHDEKHDEKHHEKHQENNETHGTYAPSRAP
>AmFV0174	333767	333767	334519	753	2	D
MNNRGNSGTNNDTPASALGNAKRRVTGWWYSLPGNKWCKLAFILVCITLI
ICLALDLLTRYNENQHLHDVQRAHQLLLRRRRPQYIAEANSNILALQKIT
AALTEVQERQQASREQIKQVTKTLIERTDNIYKYEVEAQKLLDQLTLHEK
MERNDAMREQFSRVIRQLEHIVYEIEEILKEQKMERDEIMAGELIAKSSE
IMGGRRKRDVQSQNTAEEDAYIKSLTYIWDPGYTIQYCKRGDDPDYNEKD
>AmFV0175	335686	335940	335940	255	-2	R
METFMQMCMQMFMQVFMQAFMQAFMQAFMQVFMQMFMQMSLMRMRMHMYM
RVYTAAHVDVRADVMQTFMRTCMRMLCLFDRLSM
>AmFV0176	336273	336273	336431	159	3	D
MKHLQQHTNDLHRPLVYIQDHTSSHTHAHSYTKKTTLTRGMTPDRLPTVA
MS
>AmFV0177	339203	339203	340324	1122	2	D
MDLVGYMETAERLNQLNNINQLNRSNHQLHQTAYQDPQHNTHLPLHQNAN
QIQNQIQQNREPNQRPNQRNHLHPNDGGRDIYRHPSLAKTEPNLNSVSYS
AKPIDLLTTSNSANPINTTNPVNPVEPIDPTTKHTDDPTSSIGLTKLKDK
LLSPHKVSVSVDTNRRKSTANEMNYVLHNDLLPQPDFEYRPIKPSKMRIL
YAIAGTIVACVAILVTYQIIRVQIDKRAAARRAQTEKDIANAEDPLTRRD
QFITNQAEQTYSTIDRLNSAVARHEEKMAQSKDMINEILKNFNVEQVREL
KDKIEKISYDKDMDVEDIQQMIDEMKKRTPRALDKLETLKAELAALTEKR
QELSLTNFINQQPVYGADLQKPY
>AmFV0178	340549	340549	340791	243	1	D
MERINEEIEQLKKQIKEDQTEFRELDMRIRRYEVEMAGLRTLIASIKNRL
DIFTRNRAEKRTDMRNQTNEILSRTDRLIM
>AmFV0179	341502	342419	342419	918	-3	R
MLLALDSFGFFINVNCFLVSDTFALSGVACTGKTTMLRKLNGTKFNGTTC
VSRFLDYAEICKEQPIFSSKFGNTYMEMAYTLMHHIRSFADIIEPPTAEE
VKAECSAALSAVSPVPRSVLDWFILTDRAPFDNLIYDLLFTFDGQRSYDL
LYSKMTSYDSRAYDALTEAEVAKIRSVDFVIDCISRELVRSIPNYHILIV
TVNNSFLVADQMTKRGNFDSTFNVVDYTRSQNFLFKRLADKLPRELCSSI
QVDNLLRDEDLHVFFKEIQTYYNRFYLDTIGALRQEEKEMREATSSDTTR
SAAPQ
>AmFV0180	343756	343756	343863	108	1	D
MTVQNIEVVSPVYVTTRIKSLSDIKRHKGERLSKR
>AmFV0181	344064	344064	344357	294	3	D
MITLTMHNTETRRQKTXLXFQHXXPPXFFTXXAITRIKVKIDQQRPTKTD
KSRQAKTTNKEQQRRTPTNKEQDQHKPTKFLSYEAIECDANVTHITN
>AmFV0182	344537	344537	344728	192	2	D
MTEVTEVNEVTEVTKLTSHHHRGANQQDALKVTTRHHATRLRSHERSNDA
NDTTKWSKNQSPN
>AmFV0183	344701	344701	344781	81	1	D
MVEKPKPKLRDREDRSNSEPIDRQSS
>AmFV0184	344977	344977	345852	876	1	D
MIPLYALLIFVFAFFLFLFFMILGCNQSQCSNQSPSQPSQPSQPSQPSQY
GYSVGYSVDPTGELEIDNNGDTSTSTNTSTSTTTTTTSTTPNTSGTTNSA
TPKTNTTNSTTNSTTTNTTNTNTNSAAAGSTSNAMSNLNVSDVMGKALGS
AMGHPLNEHIGNEQNTEHETEHHNEPHNKHLEDEHPEEQNEHETKHHNEP
HNKHHEDEHPEEQNKNETEHHNEPHNKHHKDEHPEEQNEHEDEHEDENED
ENEDESETEDQKASTKPLKPLKPLKHQNKKHKANESHDETT
>AmFV0185	346075	346075	346365	291	1	D
MSIDERPEPPKQLSEAVSQAVLKESQLPATTPSTEPMVQTSRDTCEYNND
DIIPVHCDSCNCQTLKEMRQLRDRLTVNPNPAWRVITSDLPGFEFH
>AmFV0186	346826	346826	349510	2685	2	D
MAQTITSLSALIVIFILVLFVPLVIVAFNKKYQPETGKPITQPVQTQNGL
IPIPQTFLSFFTDVMTLIIQRCHLHEGTWRKIKTDKEERRKVVKLLDETV
DTYYPEINMNKGDDFMPESAYENPPWYRNSLGFRSLLSRLVELTQVYMYR
ESKYYQSQDLHSKMDAIMVHIMTKFPEDKVPDDPKPWGGLLWLTFAMYMP
RSMLMWILARNSYVSVNPSSRLSNGKKIYPLDTLRFIKNSDTIDDVDRIA
GSLMDKLYSYPPDPDSCATTQCHIISMGTDRADSSLLSLPWLICRILKTL
FDTPFQMDELLTSFKLTNQAIQNTEIPEDSIVHLLKAYFKSNVARKLYTP
DELGERRYLHILFRDGTVIYRHMRFDFQISLDVQLYNRLVGKLLLSEKNW
IATDNLLRKCAFSKMETPFLEIHPQRYYINPYSRASTNSIYGEYGAFCMN
ISAFASMKQRSWSFCYRAQKLPFPILVHTEDGTYEIGDLLLYSKEMLDKY
SGEYNEFVQYVYKPGVLRSTATKDRIFAAITSSSDAPIYPTRAEALTVHL
NDSLEHAAAGLITTFQLDYNEVKFLPVDAPSKQQNRELPAQAVKYVAQEF
ILITQYGAHICVLVNYNEKTDTQQDEEQVWVGLGHTYNTSKESHQIETVK
ANETYHVGSWIVHLVAGFSEVEINEFTDKSGVQQYGLRGLAATKDIIAYS
ILHSNLPNIETSTSSDSTNGPPTTNELTKQPTMTRADAISKIEANLDTTD
WTLSAKNGKLYLFDKRSNTLKIGLPVPIDFPETTLLNRAELRNMIGDETK
LTYRVRSRSDALLPSNYTEQQNSDAAKTDVAPLDNPKADANDQTVNYKIA
IRLDEAYPDLRMDQLSNKQKLLEYERSAYEVRVDEVPMFPNAQE
>AmFV0187	350159	355642	355642	5484	-1	R
MCLLCVYMSSLSFLMSARSSVRSSSTVPPFGSSRTRHIVSFGSSGGFVGR
GSNRSNRSHRLFRSSRSFSFLTNMHNVTLVVYTFLVLAIVNLLIVYYLGY
FVCDEPGTQSSCPNKNLTSVNGSSSDSIGNSVNSSSGISNGIMSGGSGGI
VDGSNNSTSGTANSTAESSNSDSWSSRWFNWADWTKWLFNNSPHYSSARN
VSRIVSSSVPGSIPYSVAVSGSAGSGSAGSGSGLYAETSGFGFGGTDDDD
GRLDYHDGHSGGGGSGGNGMGSGDIGKSVRDAREWVLGRTKVALSRVVRS
SGVLQSLYPSVAASVSLSPSFSSAAHARRRSRFTKSFIKRHDKSVDLFVF
QSYFDYLLNMYVPRADLSEREWRLEMEDQSVRRANLNALEADVDDYVGRI
DLTRDYDWIPVQDYTQRDAAWYESAQSFSDLCFFCMTKLMRLYLGSPADT
KYSKSEFIEQVLDNFVLLVQMKLLQFQRSQLVDPLNAESVRAFAFVYPTF
LAFWFLARHAVSAPTGSTWSSYLDRRPVVVFTDGSSEPAADVLWSKPSNK
WRFVFRRKSQDDVDRAILCYFTDFLADFSNGFMTSGRGGVSYGKNPDRTG
AGYTGGTGVASRTVSSDGLSDESRKHPERGSEHGSSSVFSAGSPPVFATT
AMSVAKPVPPVAPVSQFDSYLASLHDSPSSDLVSQSTLISSDARDRRPDS
RSDGLRSWVAAFGWRGHGRDALIIAVPWSVALIARYIVTKPSQLSRLADE
WRLCPAVVGSRGSSVSSSSLSSSGTSGSFGTSVTSVTSGTGHASGHASGH
VSGRASGRAFGRASGHVSSTSVVQSAEVTPPVGSTPLSESTPLSESTPLS
ESTPLSESLSESLSESTQLAQSGVFDTTDPTLYSYPEDLFVRYLRLRTTG
MSFANFSSGGSSSGGSNRSAGSRSAGSRSAGSRSAGSTRSTGSTRSGGSA
RPVGSAVGSAGVVRTAGGFVPTDSRTSSASGGGAVFLDDVAAYRALMAMY
PQNESLRFLFERAVALSGRDPDSTDVANVGSDRASVRGASRGAPTFMFAS
ASPDDDSFDIPSFVVYRGERGPIVRRFGPEVTAELSFDRLPDVDRLYYRP
EVRSAAQSFVGRYFEKYVISKIEHPRFKTHVNFLDGCTNQMDSPFHFMGQ
LGAFVLHRSSLVAFKTYTWGLVYRCQRPSIPFYKSDALNDAYYLTWTHMR
LPIDQHLASSLDNRVLNFMLGCEFERGRPFTVLRLPPTDGATVASWYPVA
RHPVPLSTVVHMFDSLNIMACGSFQSFGVDETFTFTPVALGRSGQASTVT
VADEKWDIWSPLRNADQDIATLFSARYGDPIAPTSSSWTSAPAVPASASS
SVNGVTGSKNGSVGRSQAGKNGKDGSRKDSSGHDDFGGRRVGSFARVIDT
AVLAAQGIQFNLDDVASAGTRQRVRHSTIELILTTGAGFHCVRRSLLRRG
EPDVRPVRSTASAESAESAESAVTAESAVSAESAATAESAVSAESAATAE
SVASAARSESGGLAGRLLSLGLGRTYNTVHNTQLVKIVEEGRRIVIGDFL
VEIVFGGGPAFRLVSFEDDSGVQQTAVSIDVDSYYAFSVLRIDDPASLPM
NELAYDPVLRVTDSADADPTLTSGTIDSFNWLLRYRAPYLYLFNRLDGSV
KISLPYESTEAMLARGNDRKPRENGSRVVSGADAMALQRYGLDNLGFDDS
SDEEDNSSFDVYFPDVPSPDFLYIPRRDLRNLFGDERLFAYRVRSTTNAL
LAANYDSPAERDQALVDVAALDDPSASGDDPNVRYKIRIEREESYPTHHL
LELSFGSRLIEYLRRNYEARIENVTLS
>AmFV0188	355532	355532	355813	282	2	D
MTRSGRAERRHGGRRSHRRSRRHQKRQRRHVDTQQAHDDRERTQNERKTN
AKRTNDARKTNERRAQNERETNAKQTQNEQKTNKCKGEYDEYH
>AmFV0189	355904	355904	356047	144	2	D
MMNATDDHQHTDPKPDTNREQYELEINGSQIEVTEYTDRAYRSPTDT
>AmFV0190	356530	356530	356826	297	1	D
MIPITITVAITVTIDITIAVKIEITIATTVTIAIPITITITITTTISIMN
KRDLIVVPIVLIVLPAGTTTVYSVGTRSTYCTTTALTTFASFSAFDIG
>AmFV0191	359134	361947	361947	2814	-2	R
MVVMETNNTARNVERNGDLDNVDYEQQRLSALQDQHRRETLRRALDASEW
VEVLPEPHAESPDPSDQQQQHVERVERSVERSSVIGRAESRAESRRRSRQ
PESPAAIARTRRLSSSSTSSSSSSSSSSSSSSSSSESSSATMRSVRRQHE
RSVRRERERLAVATRRQQEIMEQEEFDIQEYYRRERERMQAEGAFLDAHQ
RRWQEIGPQHERESAALRAMDERDRILDASDREDDEGEASDSNDSNEQLR
EQQYQREYRDFREHERMQREQYERERRADQRSDQRSEQRSEQRSEQRSDQ
RSEQRSEQRSQQRSDRPRQQTREHQPRERPRAQSRRSRSRRARSDRGDRG
DRRSNREARSILAEEYGMDAVSLEDELRMQREYLEMVREQQQQRERERSR
ERLEREQREHRRDRATRRDLSRENRDISRDLARDMDRVLIDSLADVPTAP
TAPNAPNAPNAPTGPTAPTEPISGPLAPHAYSPTPDMDADMRYAQELQDA
QYAQELQARLARSHEVQDSQHAQDAQSRNVRNAPDAQDLRELDMEVSEMR
DVNDIDSDQEDEAVANFDEHADNEEVRRQLDWMADSLSSSLNDATSIGTT
EQSRHSFLLAAVNDVEFVSRVEQSAGKIRYSMNLRRRRMEREMARGRRLL
STLDNVRCIKTDLVRNKYELDACNGELRRLVNERRVLMDRRSEMCVEANR
AIEELRRLRDRIPVGTASASAPRTSANTSTSTSTSTSTSTSTSTSTSTST
DVNSVRQPVVVLDRLRIDSLTRTAGGTTVTTSPIGSGGSAAVTAVTVATA
ATTRSVGTDPEREEPAAASCSPRCSDNVPTAEDIDPLAQLAARVTYCNIC
TAEMPMSSFLMNFSCSHVHCRECVRHHYEVHNDISWTRKLRLRDLQCMTC
RAPISQYFMLQRAGELYSYKPVNYNIDLLESPPVPRS
>AmFV0192	369883	369883	370899	1017	1	D
MQAIRLTGFSRQQTAIPSWKIRSPKMFTWFNRRSRTDYNRISSSETRGRS
PCCCRCVLIPEKARALVILSEASQKTPGMENTLINLGKELNARGIETDTA
LVAPNISQLMLSIDILMRPPLPSLLVVVLVAPAVELVPSMLRVSNHVPFS
VAMLLSRLSSANVPKLVVVDTGEHLVQISPDLLQKSPDVYLIMGGKAPRS
NDSSTSSPTGSHGITAFGDREPNTEIDNDSSSDEDDGEGEFDSCHFVTGG
STEAGFIVGHARGRAGHLIIDECDVRATTNSMVEDFLAELRAHPTNRQPL
YLDVLLGGLVRRRGVNSVPYSMSSMSRIVALPPRCEEV
>AmFV0193	371567	371728	371728	162	-1	R
MHKSRQIKSHTNRYDLIITTDEWVEMTQNDCPYTTRTQLHKTKGANVYAS
LRV
>AmFV0194	371721	372047	372047	327	-3	R
MKRLIKPTGREMGKQRNRNTNFSFQTTSNYHSSFFTSISCNLILPSSLCT
EKNKQNRVFKVICNTDHAMLSIIHTDITQTSRHTLYLRTLHVNFNTSSVR
PRYTSSYA
>AmFV0195	373807	373977	373977	171	-2	R
MLTRRPTDQTTIRRQLQLHSTTKTTKTTKTTKTVTNGNGTKLTLTTNRTN
DLTTIE
>AmFV0196	380669	380669	380821	153	2	D
MVAVLATLARVTSDENTLIISEKFSDETYGFTLVGNAGILVTDNWSLLCF
>AmFV0197	381115	383811	383811	2697	-2	R
MQPSSTQSLPSKRAFTSTVDKRNKMTTTIILFSCISCIASLASIVNGHGY
VRRPSSRSYLCMMWANHDCGSVVFEPQSVEGKKGFPDYGPPDGAIAGAGI
FPKLDESGINRWRRVELRKHLRVVNSTYYSILIKWYYSAPHRTTQYDLFA
TTKSYDGSKPLSRAVLRHAHTRFSPSKQAMTIVQHYIPRKMVHKTGVLLC
VWVIDDTQNAFYQVIDYKVRRLRRSSRRTTARPITTTPATTTRRSRPVKR
LGTNGTGANRKPTKKTTNKTTNKTGLNGSSKTKTNKSAVMATTSAIPVLS
AGDAARTNKPNSPNSYKSLNAQASPNRYNPTTTYSNANSMSNTEPNSTST
KSTKSSRTSKSSKSSKSVKTQKTTTTPPKATMIKKSIETFIETTIESGAE
KNNSVMGSSRTDRRTDRHRTYNDTTITTNPTNKTNNATTTNVIDKNVNKT
PADVPPIPYSPNKNIDTNRVTKIGQMATAATAHVGIVPSGPAIASESGDP
NDFTSLNRWKSPNVVLSRAKRSRLNYVYGNPTWSMPGQGPRKLMEPISML
LFADQFGTKFELPGQSKPGHFDQLHFGQYDVKTNTTSINNNGTESHQTTN
NETNKTSNKVDKKVNIKVHSQVKDDTDNKIAKEDRDNDTSRNKNTEDNDT
TGYETDKTDETDKTDETDEMIDSDDDSNAGNRETYQDSDQQEEDFDEDEL
YDQNDDNNIVSTKEDIDDELAELGEFNELIFERCEETNENTNVTKRNPAY
PSNSTSDKTNTKSKKAKNFSTSNSPNAPTVSNAPNAPNAPNAPNAPNAPT
SSKVETNIEIKLGSKSTESKITENKLVENGPGRKLEPKSDDDDGITNKDK
[truncated: 528 more rows]
